# Supplementary material for: Spatiotemporal localization of jasmonate in the regulation of fruit set in tomato
Source: J Exp Bot. 2025 Aug 1;76(21):6527–47. doi: 10.1093/jxb/eraf349 (PMC12646150; doi:10.1093/jxb/eraf349)
Supplement: eraf349_Supplementary_Data [file eraf349_supplementary_data.zip]

Archive with 2 entries (2 files):
- 314535 eraf349 NEW - supplementary tables.xlsx
- NEW_Suppl_Figs_S1-14.pdf
