# Supplementary material for: Spatiotemporal localization of jasmonate in the regulation of fruit set in tomato
Source: J Exp Bot. 2025 Aug 1;76(21):6527–47. doi: 10.1093/jxb/eraf349 (PMC12646150; doi:10.1093/jxb/eraf349)
Supplement: eraf349_Supplementary_Data [file eraf349_supplementary_data.zip › 314535 eraf349 NEW - supplementary tables.xlsx]

## Sheet: Sup. Table S1
Supplementary Table S1. Sequences of primers used in this study.
Primer name	Sequence (5' - 3')	Purpose
SlDAD1_Seq-F	AGCCCAGAGAAAATAGGCAAGAAT	Genotyping
SlDAD1_Seq-R	GGAAATACGATAACCAGTACCCGA	Genotyping
Solyc10g009590_F247	CGAAGCACAAGACGTTTACTTCT	Linkage analysis
Solyc10g009590_R248	CCGAAGCAACGAAAGAAAACTAGT	Linkage analysis
Solyc10g009640_F	TGAAGTTCAAGTTGTTTCGTCTACG	Linkage analysis
Solyc10g009640_R	TAGAGGTAATTCTCCTGCATAGTGC	Linkage analysis
Solyc10g019033_F264	TTCTGAAGGATCCAGCCATGAC	Linkage analysis
Solyc10g019033_R265	AACAGCCTTTAACGTCCCAATG	Linkage analysis
Solyc10g038170_F246	AGCCCAGAGAAAATAGGCAAGAAT	Linkage analysis
Solyc10g038170_R78	GGAAATACGATAACCAGTACCCGA	Linkage analysis
NPTⅡ_Fw	ATGATTGAACAAGATGGATTGCAC	Confirmation of gene transformation
NPTⅡ_Rv	TCAGAAGAACTCGTCAAGAAGGCG	Confirmation of gene transformation
p19_F	ACAAGGAAACGACGCTAGGG	Subcellular localization
p19_R	ACTCGCTTTCTTTTTCGAAGGT	Subcellular localization
pGWB_sGFP-5' (FP)	GAGCAAAGACCCCAACGAGA	Subcellular localization
pGWB_sGFP-3' (RP)	CTTGTAGTTGCCGTCGTCCT	Subcellular localization
M13-Fw	GTAAAACGACGGCCAG	Colony PCR/Sequencing
M13-Rv	CAGGAAACAGCTATGAC	Colony PCR/Sequencing
SlSAND-F1	TTGCTTGGAGGAACAGACG	qRT–PCR
SlSAND-R1	GCAAACAGAACCCCTGAATC	qRT–PCR
SlLOX1-F	TTGGCCATTGAGCTAACTAGGC	qRT–PCR
SlLOX1-R	AGCCAATTTCCATAGCCAAGCC	qRT–PCR
SlLOXD-F	ATGCACTTGATGGCCGCAAAG	qRT–PCR
SlLOXD-R	ATGGCAATGGGCTTAAGTGTGC	qRT–PCR
SlAOS-F	AAGGTCACAATGGCTGCCATG	qRT–PCR
SlAOS-R	TTGCTCTGCCGTATTGTGATGC	qRT–PCR
SlAOC-F	AATTGTTGTGTACGGCGGTTCC	qRT–PCR
SlAOC-R	AATTTTTCAGTGCGGCCCCTTC	qRT–PCR
SlOPR3-F	AGCCAACCGGTGCAAATTCATC	qRT–PCR
SlOPR3-R	TCAACAACTGCTAAGCCAAGGC	qRT–PCR
SlACX1A-F	TGCCGTTCGTAGACAATTTGGC	qRT–PCR
SlACX1A-R	ACCATTTCAGCCACTCACCAAC	qRT–PCR
SlAIM1B-F	AATCGGGCAAAAGACGAGCTC	qRT–PCR
SlAIM1B-R	TTTGCCAACAGCCATGAGATCG	qRT–PCR
SlKAT1-F	AGATGAAACGCCGTGGCAAAG	qRT–PCR
SlKAT1-R	TTATTGTTGGCCCGGGCATTG	qRT–PCR

## Sheet: Sup. Table S2
Supplementary Table S2. Up-regulated DEGs between Sldad1 and the WT.
Sldad1 vs WT at −2 DAA (Fi)	gene	pvalue	log2FoldChange	regulated	Sldad1 vs WT at 0 DAA (Fi)	gene	pvalue	log2FoldChange	regulated	Sldad1 vs WT at −2 DAA (Ov)	gene	pvalue	log2FoldChange	regulated	Sldad1 vs WT at 0 DAA (Ov)	gene	pvalue	log2FoldChange	regulated	Sldad1 vs WT at 2 DAA (Poll)	gene	pvalue	log2FoldChange	regulated	Sldad1 vs WT at 4 DAA (Poll)	gene	pvalue	log2FoldChange	regulated
	Solyc00g011660.1	7.04695	7.67965	Increased		Solyc01g005010.4	2.81423	2.22283	Increased		Solyc01g005070.3	1.36249	3.87876	Increased		Solyc01g005010.4	3.30222	1.43023	Increased		Solyc00g500353.1	1.32113	3.17059	Increased		Solyc00g500095.1	1.87694	4.20164	Increased
	Solyc00g500221.1	3.67521	6.15167	Increased		Solyc01g005070.3	2.39326	1.96951	Increased		Solyc01g005130.2	2.03657	1.4019	Increased		Solyc01g005070.3	1.52492	2.03489	Increased		Solyc01g006240.3	1.31819	1.61956	Increased		Solyc01g005510.3	1.7728	3.73368	Increased
	Solyc00g500222.1	2.73955	3.21437	Increased		Solyc01g005150.3	2.25266	2.6968	Increased		Solyc01g005920.3	1.53846	1.584	Increased		Solyc01g005130.2	1.30823	1.06484	Increased		Solyc01g006555.1	1.48457	3.61153	Increased		Solyc01g006555.1	4.11583	2.59197	Increased
	Solyc01g005010.4	1.98893	1.54205	Increased		Solyc01g005510.3	1.93459	1.40488	Increased		Solyc01g006670.2	1.6889	1.27219	Increased		Solyc01g006100.4	16.5368	2.08014	Increased		Solyc01g006670.2	1.48638	1.29988	Increased		Solyc01g006730.4	1.32413	2.55729	Increased
	Solyc01g005290.4	2.311	1.67727	Increased		Solyc01g006090.3	1.85709	1.54296	Increased		Solyc01g006730.4	1.87364	2.08661	Increased		Solyc01g006330.4	1.40134	1.72106	Increased		Solyc01g006730.4	3.27928	3.45564	Increased		Solyc01g014530.2	2.94933	3.68174	Increased
	Solyc01g005300.4	1.79542	2.42853	Increased		Solyc01g006160.3	15.6147	1.13836	Increased		Solyc01g008420.3	3.5001	3.48237	Increased		Solyc01g006555.1	3.43331	5.57233	Increased		Solyc01g008420.3	1.75454	2.65818	Increased		Solyc01g015293.1	7.49548	5.29364	Increased
	Solyc01g005920.3	2.37604	1.03966	Increased		Solyc01g006170.4	4.60214	1.96264	Increased		Solyc01g008540.4	8.62126	2.454	Increased		Solyc01g006690.4	4.03465	1.22146	Increased		Solyc01g009200.4	1.79899	1.62096	Increased		Solyc01g015297.1	1.35499	1.31069	Increased
	Solyc01g006330.4	7.64643	1.86257	Increased		Solyc01g006240.3	5.19539	2.62548	Increased		Solyc01g008790.4	13.2038	1.12872	Increased		Solyc01g006930.3	3.37159	1.01339	Increased		Solyc01g009220.3	1.41346	2.92183	Increased		Solyc01g056370.3	2.63513	5.97673	Increased
	Solyc01g006520.3	4.26756	1.56019	Increased		Solyc01g006450.4	4.07813	1.0077	Increased		Solyc01g009245.1	1.99129	1.55939	Increased		Solyc01g007160.4	1.92113	1.78153	Increased		Solyc01g009870.3	2.20002	1.69704	Increased		Solyc01g150132.1	4.8577	6.8942	Increased
	Solyc01g006540.4	13.8983	1.05278	Increased		Solyc01g006540.4	8.27469	1.38312	Increased		Solyc01g009670.4	1.92542	1.19796	Increased		Solyc01g008110.4	10.548	1.20242	Increased		Solyc01g010480.3	4.45236	1.96305	Increased		Solyc01g056653.1	4.75302	6.89384	Increased
	Solyc01g006670.2	3.79225	2.07129	Increased		Solyc01g006690.4	3.1797	1.42903	Increased		Solyc01g009770.3	1.85205	1.29337	Increased		Solyc01g008540.4	3.13467	1.37448	Increased		Solyc01g010970.3	2.84016	1.16146	Increased		Solyc01g150133.1	1.92471	5.42557	Increased
	Solyc01g006680.4	1.76283	1.9628	Increased		Solyc01g006750.2	1.96287	2.27902	Increased		Solyc01g010180.3	15.1754	3.08078	Increased		Solyc01g008600.4	14.3665	1.07658	Increased		Solyc01g014250.2	1.85828	1.20976	Increased		Solyc01g056657.1	8.25219	8.1898	Increased
	Solyc01g007200.2	2.98227	1.547	Increased		Solyc01g007140.3	5.00133	2.18735	Increased		Solyc01g010480.3	3.99529	2.27275	Increased		Solyc01g008790.4	19.9036	1.93444	Increased		Solyc01g014530.2	4.54752	3.01461	Increased		Solyc01g057785.1	5.62209	3.40028	Increased
	Solyc01g007800.3	1.93966	1.8822	Increased		Solyc01g007810.1	1.49502	4.69572	Increased		Solyc01g010520.3	26.9771	1.18595	Increased		Solyc01g009040.4	12.1139	3.15389	Increased		Solyc01g014560.4	1.78561	2.04095	Increased		Solyc01g060375.1	6.67007	6.5124	Increased
	Solyc01g008600.4	18.9325	1.74813	Increased		Solyc01g008080.3	21.0428	1.32835	Increased		Solyc01g014100.3	7.98626	1.35226	Increased		Solyc01g009080.4	1.43539	1.19011	Increased		Solyc01g015293.1	9.29907	7.11811	Increased		Solyc01g060390.1	1.83493	4.31845	Increased
	Solyc01g008660.4	1.34883	1.09259	Increased		Solyc01g008160.4	4.13067	1.2027	Increased		Solyc01g015250.1	1.3243	4.35706	Increased		Solyc01g009200.4	2.39723	1.87676	Increased		Solyc01g049880.3	1.80937	2.1614	Increased		Solyc01g065725.1	1.71696	5.3907	Increased
	Solyc01g008830.2	1.44016	4.73838	Increased		Solyc01g008220.3	2.24801	1.80269	Increased		Solyc01g015293.1	10.0492	8.5351	Increased		Solyc01g009245.1	2.44296	1.95979	Increased		Solyc01g056370.3	2.44774	5.38146	Increased		Solyc01g079880.3	18.5302	1.10026	Increased
	Solyc01g009040.4	1.63304	1.68445	Increased		Solyc01g008600.4	5.92234	2.15293	Increased		Solyc01g034040.1	5.49143	6.71446	Increased		Solyc01g009340.4	2.84736	1.27993	Increased		Solyc01g150132.1	3.96912	5.80055	Increased		Solyc01g080150.3	1.49323	1.66911	Increased
	Solyc01g009340.4	2.95417	1.81823	Increased		Solyc01g008790.4	8.55176	2.02909	Increased		Solyc01g044370.3	1.87371	1.86637	Increased		Solyc01g009870.3	3.01348	1.35076	Increased		Solyc01g056653.1	6.25845	7.19164	Increased		Solyc01g080410.3	1.42848	1.92303	Increased
	Solyc01g009670.4	2.89747	2.16736	Increased		Solyc01g008830.2	3.4515	3.44533	Increased		Solyc01g150132.1	2.74233	3.48927	Increased		Solyc01g010710.4	1.60802	2.0736	Increased		Solyc01g150133.1	2.00603	5.05397	Increased		Solyc01g081600.3	3.57697	2.5142	Increased
	Solyc01g010180.3	15.4958	3.37508	Increased		Solyc01g009040.4	2.5945	3.05867	Increased		Solyc01g056780.3	12.6016	1.2137	Increased		Solyc01g014530.2	2.89342	1.69186	Increased		Solyc01g056657.1	9.77717	8.45196	Increased		Solyc01g087750.4	1.81217	1.5902	Increased
	Solyc01g010185.1	22.8235	1.35654	Increased		Solyc01g009200.4	4.02058	2.70761	Increased		Solyc01g056990.3	2.2701	1.2831	Increased		Solyc01g015250.1	1.50036	4.66393	Increased		Solyc01g057785.1	5.45111	2.67335	Increased		Solyc01g087820.2	2.01334	1.48802	Increased
	Solyc01g010480.3	14.0296	2.82379	Increased		Solyc01g009220.3	2.95562	4.62242	Increased		Solyc01g057310.4	9.25309	1.2288	Increased		Solyc01g015293.1	12.2428	9.33483	Increased		Solyc01g058210.3	6.93335	1.65424	Increased		Solyc01g098490.3	1.33127	4.98885	Increased
	Solyc01g010520.3	30.3908	1.8699	Increased		Solyc01g009520.4	14.1464	1.19655	Increased		Solyc01g057320.3	3.53485	1.44725	Increased		Solyc01g015297.1	11.9831	5.15085	Increased		Solyc01g060375.1	2.17953	3.32207	Increased		Solyc01g104710.3	8.56112	1.13363	Increased
	Solyc01g010900.3	1.39471	4.75857	Increased		Solyc01g009760.3	4.42827	1.27581	Increased		Solyc01g057785.1	4.85244	3.88845	Increased		Solyc01g034040.1	5.44369	6.78498	Increased		Solyc01g060420.2	3.27755	3.45448	Increased		Solyc01g104850.3	2.82539	2.72674	Increased
	Solyc01g010970.3	2.45788	1.01294	Increased		Solyc01g010180.3	15.6076	3.13102	Increased		Solyc01g060375.1	4.25664	4.45574	Increased		Solyc01g150132.1	2.70616	3.38975	Increased		Solyc01g065690.3	1.6271	1.10306	Increased		Solyc01g104860.3	18.9	1.92764	Increased
	Solyc01g014100.3	3.43037	4.89217	Increased		Solyc01g010480.3	30.2943	3.05239	Increased		Solyc01g060420.2	6.7017	2.34057	Increased		Solyc01g150133.1	1.33976	3.09612	Increased		Solyc01g065725.1	2.57624	5.39159	Increased		Solyc01g105050.3	26.6266	1.09206	Increased
	Solyc01g015293.1	13.9979	5.58171	Increased		Solyc01g010520.3	3.08328	1.01244	Increased		Solyc01g066440.3	4.85716	1.13035	Increased		Solyc01g056780.3	6.8798	1.05444	Increased		Solyc01g066457.1	2.55061	1.0823	Increased		Solyc01g105350.3	2.48689	1.0086	Increased
	Solyc01g015297.1	2.16855	2.35856	Increased		Solyc01g010580.3	28.9911	1.52186	Increased		Solyc01g066610.4	4.28476	1.18263	Increased		Solyc01g057310.4	6.9107	1.94973	Increased		Solyc01g066560.3	3.91005	2.16552	Increased		Solyc01g105387.1	5.2978	1.44301	Increased
	Solyc01g150126.1	3.93711	2.58545	Increased		Solyc01g011050.3	1.53959	1.27552	Increased		Solyc01g066900.4	4.38515	1.27015	Increased		Solyc01g057320.3	3.3561	2.16599	Increased		Solyc01g066810.4	1.61357	3.75786	Increased		Solyc01g105450.4	4.92712	4.00387	Increased
	Solyc01g034040.1	4.37055	6.38259	Increased		Solyc01g011105.1	3.82767	2.06772	Increased		Solyc01g067040.2	4.61912	1.08105	Increased		Solyc01g057785.1	4.37117	5.44711	Increased		Solyc01g066860.3	4.46272	1.48663	Increased		Solyc01g107430.2	1.56162	1.0493	Increased
	Solyc01g049880.3	4.34606	1.57553	Increased		Solyc01g014530.2	3.25781	1.64674	Increased		Solyc01g067160.4	1.96093	1.39248	Increased		Solyc01g057830.3	7.58275	1.01644	Increased		Solyc01g066880.3	4.22422	1.74434	Increased		Solyc01g109090.2	1.80167	1.35105	Increased
	Solyc01g056657.1	2.47737	1.40863	Increased		Solyc01g014620.1	1.53787	2.76945	Increased		Solyc01g067510.3	2.67372	1.2071	Increased		Solyc01g058320.4	6.05293	1.04073	Increased		Solyc01g067160.4	1.37678	1.45484	Increased		Solyc01g110360.3	21.956	1.56205	Increased
	Solyc01g056830.3	1.59828	1.58256	Increased		Solyc01g015293.1	13.7047	4.35076	Increased		Solyc01g068075.1	2.27557	4.67277	Increased		Solyc01g060350.1	1.92695	4.95581	Increased		Solyc01g067410.3	3.99288	1.12409	Increased		Solyc02g005340.4	4.63632	6.87066	Increased
	Solyc01g056850.3	14.9594	1.19416	Increased		Solyc01g015297.1	18.0175	4.84652	Increased		Solyc01g068080.4	2.4736	1.09654	Increased		Solyc01g060375.1	1.76525	3.52956	Increased		Solyc01g067660.3	15.5937	1.14285	Increased		Solyc02g020940.3	10.0282	1.01878	Increased
	Solyc01g056990.3	2.27319	1.39188	Increased		Solyc01g016470.3	7.09013	1.42782	Increased		Solyc01g068540.3	2.36478	1.17694	Increased		Solyc01g060410.4	4.92633	1.81202	Increased		Solyc01g068440.2	2.07103	1.81054	Increased		Solyc02g022890.3	2.55633	1.22458	Increased
	Solyc01g057000.3	1.59472	1.26153	Increased		Solyc01g049880.3	1.86078	1.0667	Increased		Solyc01g079080.3	3.24726	1.50527	Increased		Solyc01g060420.2	4.62862	6.16126	Increased		Solyc01g068630.3	1.48457	1.03788	Increased		Solyc02g036350.3	12.2327	1.30391	Increased
	Solyc01g057165.1	1.96083	2.58539	Increased		Solyc01g056310.3	1.71196	1.66916	Increased		Solyc01g079100.3	4.38217	1.48931	Increased		Solyc01g065500.3	4.52024	1.25621	Increased		Solyc01g079880.3	42.839	1.55565	Increased		Solyc02g062030.1	3.86704	6.4469	Increased
	Solyc01g057310.4	1.71626	1.07287	Increased		Solyc01g150132.1	4.79921	6.66719	Increased		Solyc01g079470.4	12.4714	2.71848	Increased		Solyc01g065510.3	26.3763	2.29723	Increased		Solyc01g080150.3	15.5302	2.30606	Increased		Solyc02g062340.3	29.7082	1.65381	Increased
	Solyc01g057785.1	3.15381	4.69953	Increased		Solyc01g056653.1	4.85695	6.60173	Increased		Solyc01g079790.4	5.83271	1.34534	Increased		Solyc01g066610.4	3.75387	1.2416	Increased		Solyc01g080410.3	5.45991	1.91376	Increased		Solyc02g063320.4	1.47666	1.53022	Increased
	Solyc01g057910.3	4.03891	2.45129	Increased		Solyc01g150133.1	1.88352	5.00504	Increased		Solyc01g080610.3	2.44451	1.04374	Increased		Solyc01g066850.4	1.65353	1.38829	Increased		Solyc01g080460.3	33.5058	1.06853	Increased		Solyc02g067690.3	2.74053	1.80373	Increased
	Solyc01g058170.4	2.28068	1.16662	Increased		Solyc01g056657.1	9.24669	8.24115	Increased		Solyc01g080750.3	12.1484	1.42266	Increased		Solyc01g066860.3	8.4093	1.84481	Increased		Solyc01g080870.3	8.86018	2.61705	Increased		Solyc02g067800.4	3.4689	1.09895	Increased
	Solyc01g058520.4	3.09194	2.73232	Increased		Solyc01g056850.3	18.3023	2.98983	Increased		Solyc01g081250.3	1.31379	2.19473	Increased		Solyc01g066900.4	4.42184	1.37769	Increased		Solyc01g081160.4	1.96063	4.57395	Increased		Solyc02g068140.3	1.77852	1.10044	Increased
	Solyc01g060375.1	5.3124	3.83739	Increased		Solyc01g057165.1	2.51869	1.67079	Increased		Solyc01g081640.4	5.71179	2.44508	Increased		Solyc01g066910.3	2.01755	1.83731	Increased		Solyc01g081170.3	1.45518	3.15429	Increased		Solyc02g069450.3	10.3814	1.09772	Increased
	Solyc01g060410.4	1.74339	1.31364	Increased		Solyc01g057785.1	3.74575	6.18059	Increased		Solyc01g074000.3	13.698	1.06654	Increased		Solyc01g067290.3	7.44425	1.17207	Increased		Solyc01g081600.3	8.86353	1.81334	Increased		Solyc02g070950.1	10.6894	1.8437	Increased
	Solyc01g060420.2	2.37604	2.62543	Increased		Solyc01g058160.3	1.50444	1.21276	Increased		Solyc01g074030.3	24.198	1.77321	Increased		Solyc01g067510.3	6.56669	1.86801	Increased		Solyc01g086720.3	1.35526	1.04458	Increased		Solyc02g070970.1	8.93456	2.01859	Increased
	Solyc01g065980.4	59.599	2.14557	Increased		Solyc01g058170.4	1.51287	1.11521	Increased		Solyc01g086870.3	6.24856	1.18886	Increased		Solyc01g068075.1	1.40742	3.11702	Increased		Solyc01g087820.2	3.21439	1.69818	Increased		Solyc02g070980.1	9.54355	2.15799	Increased
	Solyc01g066040.2	1.33833	4.6082	Increased		Solyc01g060070.3	2.88723	1.03451	Increased		Solyc01g086930.4	7.44698	1.44219	Increased		Solyc01g068080.4	1.86161	1.05781	Increased		Solyc01g087940.3	3.55706	1.11278	Increased		Solyc02g070990.1	1.45713	4.61991	Increased
	Solyc01g066570.3	3.62184	1.18456	Increased		Solyc01g060375.1	11.0744	6.52549	Increased		Solyc01g087080.4	6.54179	1.56382	Increased		Solyc01g068280.3	5.9551	1.00409	Increased		Solyc01g088590.5	1.85655	1.33715	Increased		Solyc02g071000.1	7.01457	2.22378	Increased
	Solyc01g066880.3	7.44324	1.12029	Increased		Solyc01g065500.3	9.92313	1.37549	Increased		Solyc01g087500.3	18.4385	1.25557	Increased		Solyc01g068360.4	4.00494	1.74657	Increased		Solyc01g090460.3	3.35175	1.02897	Increased		Solyc02g071010.1	17.6772	1.32604	Increased
	Solyc01g067040.2	2.81692	1.68877	Increased		Solyc01g066070.3	1.43025	1.0835	Increased		Solyc01g087750.4	4.96858	2.15294	Increased		Solyc01g068410.4	2.38907	1.80897	Increased		Solyc01g091050.4	3.98848	2.17006	Increased		Solyc02g071030.2	14.6672	1.03977	Increased
	Solyc01g067620.3	4.73813	1.55142	Increased		Solyc01g066380.4	1.64221	1.8673	Increased		Solyc01g087940.3	1.36887	1.30362	Increased		Solyc01g068430.3	2.5329	2.44678	Increased		Solyc01g094360.3	1.91359	1.19617	Increased		Solyc02g071380.2	3.6515	4.66878	Increased
	Solyc01g068080.4	2.29401	1.51553	Increased		Solyc01g066440.3	10.3029	1.82037	Increased		Solyc01g088200.4	1.93126	3.32907	Increased		Solyc01g079080.3	6.17351	2.76859	Increased		Solyc01g094970.4	3.31001	1.87244	Increased		Solyc02g077920.4	4.81985	1.3764	Increased
	Solyc01g079130.2	10.3986	2.5761	Increased		Solyc01g066810.4	1.38248	1.51588	Increased		Solyc01g088490.3	1.53368	2.0959	Increased		Solyc01g079100.3	2.33514	1.91343	Increased		Solyc01g095320.4	3.45824	1.98464	Increased		Solyc02g078150.4	4.8577	2.39901	Increased
	Solyc01g079150.4	12.0513	1.41679	Increased		Solyc01g066860.3	9.41722	2.77554	Increased		Solyc01g088500.3	1.40278	1.89479	Increased		Solyc01g079110.4	8.69854	1.62521	Increased		Solyc01g095410.3	70.0685	1.04488	Increased		Solyc02g078160.3	2.35875	2.07606	Increased
	Solyc01g079260.4	3.25221	1.0002	Increased		Solyc01g067030.2	3.18456	2.349	Increased		Solyc01g088635.1	6.65977	1.47992	Increased		Solyc01g079130.2	1.57506	1.43241	Increased		Solyc01g095500.3	2.66296	1.23758	Increased		Solyc02g078380.3	8.25443	1.80127	Increased
	Solyc01g079470.4	7.3007	3.58601	Increased		Solyc01g067040.2	1.60345	4.25286	Increased		Solyc01g088780.3	2.62276	1.57126	Increased		Solyc01g079260.4	1.98978	1.62308	Increased		Solyc01g095630.3	4.23724	1.15243	Increased		Solyc02g080220.3	2.21689	1.06881	Increased
	Solyc01g079620.4	6.51225	1.17393	Increased		Solyc01g067370.3	1.95374	1.13796	Increased		Solyc01g089850.4	9.35605	2.37702	Increased		Solyc01g079470.4	1.45434	2.01093	Increased		Solyc01g150148.1	1.66133	4.8604	Increased		Solyc02g082720.4	1.95704	1.16744	Increased
	Solyc01g080150.3	18.0832	2.57871	Increased		Solyc01g067480.4	4.78772	1.14421	Increased		Solyc01g090340.3	1.44048	1.11724	Increased		Solyc01g079570.3	11.6099	1.68793	Increased		Solyc01g095720.3	3.54265	2.23267	Increased		Solyc02g084850.3	1.58886	1.81342	Increased
	Solyc01g080280.3	27.5355	1.01823	Increased		Solyc01g067730.3	50.096	1.75929	Increased		Solyc01g090460.3	4.12107	1.04935	Increased		Solyc01g079580.3	7.1201	1.14683	Increased		Solyc01g096170.4	2.18297	2.92263	Increased		Solyc02g085490.2	6.58974	1.38082	Increased
	Solyc01g080460.3	14.4321	1.752	Increased		Solyc01g067965.1	1.32105	4.51793	Increased		Solyc01g090730.3	4.6597	1.23688	Increased		Solyc01g079620.4	4.72908	1.27798	Increased		Solyc01g096560.3	2.3032	2.34388	Increased		Solyc02g087840.3	2.62763	1.73643	Increased
	Solyc01g080750.3	9.50272	2.76567	Increased		Solyc01g068045.1	15.4532	1.08725	Increased		Solyc01g090790.4	1.4989	1.48905	Increased		Solyc01g079790.4	7.16431	2.29409	Increased		Solyc01g096960.3	2.04926	1.44452	Increased		Solyc02g091920.3	3.59348	1.22421	Increased
	Solyc01g080870.3	12.018	2.53344	Increased		Solyc01g068050.3	2.70137	1.11684	Increased		Solyc01g094640.4	18.5812	1.27207	Increased		Solyc01g079850.3	1.67913	1.49762	Increased		Solyc01g098240.3	2.48362	1.73812	Increased		Solyc02g092530.4	6.04931	2.32648	Increased
	Solyc01g081100.3	1.9621	4.55695	Increased		Solyc01g068110.2	1.42961	1.4827	Increased		Solyc01g094690.4	17.6855	1.18525	Increased		Solyc01g079950.3	1.87595	1.53277	Increased		Solyc01g098400.3	9.35124	1.05429	Increased		Solyc03g006410.3	2.4038	2.54366	Increased
	Solyc01g087080.4	2.36402	2.69629	Increased		Solyc01g068360.4	2.66414	1.6262	Increased		Solyc01g095130.4	1.36523	1.38116	Increased		Solyc01g079980.3	2.05545	1.55034	Increased		Solyc01g098590.3	7.04365	1.23313	Increased		Solyc03g034455.1	1.32854	1.61468	Increased
	Solyc01g087500.3	8.34552	1.82202	Increased		Solyc01g068530.3	21.4136	1.29689	Increased		Solyc01g095140.4	1.99538	1.68963	Increased		Solyc01g080010.2	3.70595	4.11041	Increased		Solyc01g098720.3	9.85006	1.36665	Increased		Solyc03g071590.3	12.825	2.10908	Increased
	Solyc01g087820.2	2.10518	5.45884	Increased		Solyc01g079130.2	2.30367	5.36845	Increased		Solyc01g095160.3	1.56588	1.50171	Increased		Solyc01g080280.3	14.064	1.2149	Increased		Solyc01g098790.2	2.14138	1.38053	Increased		Solyc03g071790.1	1.8064	5.35212	Increased
	Solyc01g088250.4	24.7909	1.00813	Increased		Solyc01g079170.3	8.72621	2.06502	Increased		Solyc01g095360.2	2.43551	1.33482	Increased		Solyc01g080290.3	1.96973	1.50263	Increased		Solyc01g099840.3	17.4027	1.06976	Increased		Solyc03g058400.4	1.82504	2.91844	Increased
	Solyc01g088780.3	6.17679	1.47198	Increased		Solyc01g079240.3	22.7902	1.64622	Increased		Solyc01g095450.4	9.41631	1.73326	Increased		Solyc01g080600.4	2.64157	1.60674	Increased		Solyc01g099980.4	7.70373	1.07614	Increased		Solyc03g093540.1	1.8112	5.19396	Increased
	Solyc01g089880.3	4.91837	2.30945	Increased		Solyc01g079260.4	3.46819	1.48393	Increased		Solyc01g095510.3	8.12597	1.39285	Increased		Solyc01g080610.3	2.94621	1.5211	Increased		Solyc01g100640.4	1.53034	1.32118	Increased		Solyc03g095610.4	5.48221	1.64681	Increased
	Solyc01g089910.4	6.55572	1.21147	Increased		Solyc01g079460.2	1.49509	3.58589	Increased		Solyc01g095650.4	2.41187	1.24781	Increased		Solyc01g080750.3	21.583	3.88715	Increased		Solyc01g100900.4	5.25804	1.36859	Increased		Solyc03g096250.3	2.10446	1.35111	Increased
	Solyc01g090340.3	10.6929	2.16839	Increased		Solyc01g079570.3	3.89552	2.06785	Increased		Solyc01g095700.3	9.41831	1.70115	Increased		Solyc01g080770.3	10.4735	1.37084	Increased		Solyc01g102520.4	2.47251	1.59318	Increased		Solyc03g096260.3	3.19069	4.40944	Increased
	Solyc01g090460.3	4.68867	2.13927	Increased		Solyc01g079580.3	1.67449	1.24759	Increased		Solyc01g096070.3	3.76006	1.26121	Increased		Solyc01g081540.4	9.77778	1.89377	Increased		Solyc01g103410.3	30.9597	1.01668	Increased		Solyc03g098240.3	1.58224	1.15529	Increased
	Solyc01g090730.3	1.74767	1.90268	Increased		Solyc01g079620.4	2.30867	2.6939	Increased		Solyc01g096170.4	3.71023	4.25039	Increased		Solyc01g074000.3	2.5923	1.70262	Increased		Solyc01g103920.3	1.9597	2.36741	Increased		Solyc03g111610.3	7.11012	1.60134	Increased
	Solyc01g090790.4	2.28675	1.47257	Increased		Solyc01g079850.3	5.04885	2.35668	Increased		Solyc01g096220.3	28.271	1.99144	Increased		Solyc01g086690.2	3.2762	1.31925	Increased		Solyc01g103970.4	5.47039	1.00053	Increased		Solyc03g111940.2	1.40795	1.04743	Increased
	Solyc01g091050.4	17.5804	2.96225	Increased		Solyc01g080020.2	8.77774	1.47544	Increased		Solyc01g096680.4	3.67321	1.0332	Increased		Solyc01g086720.3	2.53634	1.65828	Increased		Solyc01g104290.3	1.64427	4.36377	Increased		Solyc03g112010.4	7.78064	1.74017	Increased
	Solyc01g091370.4	5.38066	1.35601	Increased		Solyc01g080290.3	1.84861	1.25924	Increased		Solyc01g097860.4	7.43524	1.16731	Increased		Solyc01g086820.4	1.55161	1.41252	Increased		Solyc01g104850.3	4.7841	2.57009	Increased		Solyc03g112590.4	3.52569	1.23785	Increased
	Solyc01g091380.4	2.17809	1.20959	Increased		Solyc01g080410.3	12.8079	1.31269	Increased		Solyc01g097950.3	5.6671	1.03821	Increased		Solyc01g086920.3	17.8903	1.6918	Increased		Solyc01g104860.3	18.2463	1.52277	Increased		Solyc03g112760.3	8.53128	1.01873	Increased
	Solyc01g094080.4	5.52848	1.29389	Increased		Solyc01g080520.3	2.42409	1.29673	Increased		Solyc01g098190.3	35.6503	1.53263	Increased		Solyc01g086930.4	2.39006	1.04393	Increased		Solyc01g104900.3	1.30951	1.95384	Increased		Solyc03g150157.1	1.66529	2.12132	Increased
	Solyc01g094360.3	9.74791	2.10357	Increased		Solyc01g080680.3	2.39959	2.82142	Increased		Solyc01g098590.3	5.95072	1.12729	Increased		Solyc01g087080.4	6.52798	4.01224	Increased		Solyc01g105050.3	19.5231	1.09337	Increased		Solyc03g116280.3	3.4331	1.24007	Increased
	Solyc01g095140.4	4.29552	1.30643	Increased		Solyc01g080750.3	2.88485	3.72563	Increased		Solyc01g098630.3	5.11785	1.01232	Increased		Solyc01g087150.3	5.86561	2.6382	Increased		Solyc01g105350.3	8.78254	1.7211	Increased		Solyc03g116820.4	1.89152	1.1326	Increased
	Solyc01g095320.4	14.3488	2.32951	Increased		Solyc01g080880.4	17.5631	1.01351	Increased		Solyc01g098720.3	27.4526	2.75284	Increased		Solyc01g087500.3	30.5029	2.63373	Increased		Solyc01g105450.4	14.9616	3.40922	Increased		Solyc03g116870.3	3.85733	1.23278	Increased
	Solyc01g095390.3	2.27999	1.30868	Increased		Solyc01g081010.4	62.1966	1.5226	Increased		Solyc01g098980.4	5.97658	1.06333	Increased		Solyc01g087750.4	2.17779	2.04609	Increased		Solyc01g105660.4	42.4869	1.0756	Increased		Solyc03g116970.3	3.01351	2.48919	Increased
	Solyc01g095750.2	2.19019	2.72085	Increased		Solyc01g081040.4	1.56342	1.70288	Increased		Solyc01g099020.3	5.83731	1.55113	Increased		Solyc01g087850.2	7.5848	1.21463	Increased		Solyc01g106910.4	1.73501	1.04199	Increased		Solyc03g119540.3	4.74767	1.2581	Increased
	Solyc01g096220.3	21.9113	2.86156	Increased		Solyc01g081210.4	1.62641	2.00515	Increased		Solyc01g099200.3	7.94467	3.50497	Increased		Solyc01g088200.4	1.89288	3.9016	Increased		Solyc01g107430.2	8.46154	2.08909	Increased		Solyc03g120420.3	2.51283	1.63483	Increased
	Solyc01g096240.4	22.6926	1.214	Increased		Solyc01g081230.2	1.30704	1.64304	Increased		Solyc01g099210.3	3.03932	2.50614	Increased		Solyc01g088250.4	11.8588	1.47299	Increased		Solyc01g107460.2	2.31149	4.82123	Increased		Solyc03g121300.2	2.74101	1.05002	Increased
	Solyc01g096370.4	2.81576	1.8609	Increased		Solyc01g081240.3	1.71179	2.94299	Increased		Solyc01g099270.2	2.58906	1.17123	Increased		Solyc01g088380.3	6.08661	1.31101	Increased		Solyc01g107570.1	1.53464	2.36428	Increased		Solyc03g121900.1	4.26942	1.10281	Increased
	Solyc01g096450.4	19.2462	1.28324	Increased		Solyc01g073680.4	24.4194	2.22464	Increased		Solyc01g099630.4	29.1785	2.0791	Increased		Solyc01g088780.3	4.49205	3.71763	Increased		Solyc01g108500.4	70.2963	1.21525	Increased		Solyc04g007210.3	3.75698	2.04514	Increased
	Solyc01g097000.3	12.7744	1.20806	Increased		Solyc01g073780.2	4.05936	6.25013	Increased		Solyc01g099650.3	13.2461	1.23109	Increased		Solyc01g089850.4	6.0678	1.8603	Increased		Solyc01g108540.3	2.36712	1.41938	Increased		Solyc04g007770.3	3.34895	5.93366	Increased
	Solyc01g098190.3	20.6561	1.37215	Increased		Solyc01g086720.3	1.4996	1.49452	Increased		Solyc01g099990.3	3.97458	3.37568	Increased		Solyc01g090240.3	6.18953	1.12191	Increased		Solyc01g108960.1	1.45807	1.21362	Increased		Solyc04g014510.3	1.41202	1.02024	Increased
	Solyc01g098320.4	3.47606	1.47566	Increased		Solyc01g086900.4	1.98883	1.07022	Increased		Solyc01g100020.4	4.31089	1.05459	Increased		Solyc01g090310.3	2.23645	5.42032	Increased		Solyc01g108990.3	1.59834	1.25276	Increased		Solyc04g025560.4	10.2091	5.05942	Increased
	Solyc01g098400.3	26.4872	2.54713	Increased		Solyc01g086920.3	44.6904	1.85666	Increased		Solyc01g100030.5.1	18.9142	1.00432	Increased		Solyc01g090340.3	7.02576	2.21869	Increased		Solyc01g109090.2	6.46348	1.8618	Increased		Solyc04g049625.1	5.87454	7.33684	Increased
	Solyc01g098410.4	1.65816	1.0596	Increased		Solyc01g086930.4	7.96405	2.48468	Increased		Solyc01g100280.4	5.16945	1.05347	Increased		Solyc01g090790.4	6.13421	2.8104	Increased		Solyc01g109100.2	4.35896	2.08549	Increased		Solyc04g049920.4	1.40603	2.67893	Increased
	Solyc01g098590.3	8.11848	2.21848	Increased		Solyc01g087050.3	1.81037	3.13436	Increased		Solyc01g100780.3	5.29577	1.41927	Increased		Solyc01g091050.4	11.9242	3.53009	Increased		Solyc01g109150.4	4.31502	1.82323	Increased		Solyc04g050826.1	1.61297	4.24055	Increased
	Solyc01g098720.3	6.13649	1.55593	Increased		Solyc01g087130.4	2.95249	2.63056	Increased		Solyc01g100890.4	4.02821	2.64493	Increased		Solyc01g091320.3	5.3401	2.08758	Increased		Solyc01g109230.3	3.17923	1.42876	Increased		Solyc04g058150.3	15.8999	1.25556	Increased
	Solyc01g098790.2	3.29211	2.51052	Increased		Solyc01g087140.4	2.30882	4.8613	Increased		Solyc01g100900.4	1.6781	1.35705	Increased		Solyc01g091330.4	2.62123	1.04131	Increased		Solyc01g109460.3	23.2542	1.07829	Increased		Solyc04g064770.1	76.7171	7.32103	Increased
	Solyc01g098820.3	1.38086	1.48159	Increased		Solyc01g087500.3	4.31453	3.02883	Increased		Solyc01g100920.3	29.9394	3.10729	Increased		Solyc01g091530.4	9.05758	1.13537	Increased		Solyc01g109800.2	1.34473	2.60164	Increased		Solyc04g071340.5	42.3744	2.62443	Increased
	Solyc01g099020.3	5.273	1.7006	Increased		Solyc01g087540.4	11.1624	3.47951	Increased		Solyc01g101110.3	2.3608	1.09062	Increased		Solyc01g091670.3	1.57697	3.35136	Increased		Solyc01g109895.1	1.57227	1.74817	Increased		Solyc04g071900.4	28.6807	1.3853	Increased
	Solyc01g099270.2	2.08777	3.30125	Increased		Solyc01g087670.3	9.31811	1.30067	Increased		Solyc01g101130.3	7.86612	1.23624	Increased		Solyc01g094080.4	6.70021	1.38491	Increased		Solyc01g110360.3	44.6877	1.60051	Increased		Solyc04g072380.3	3.36497	1.31719	Increased
	Solyc01g099340.3	1.4751	1.77587	Increased		Solyc01g087820.2	1.61088	4.28341	Increased		Solyc01g102330.3	15.241	1.04888	Increased		Solyc01g094360.3	3.88431	1.51318	Increased		Solyc01g111110.3	9.42348	1.16401	Increased		Solyc04g074340.3	4.61094	1.61062	Increased
	Solyc01g099580.3	2.20817	4.83892	Increased		Solyc01g088360.4	1.35402	2.55071	Increased		Solyc01g102710.2	2.63094	1.29597	Increased		Solyc01g094370.3	8.59502	1.05874	Increased		Solyc01g111270.3	10.8271	2.07917	Increased		Solyc04g074850.3	39.5326	2.53317	Increased
	Solyc01g099750.2	6.12209	1.22431	Increased		Solyc01g088780.3	1.79507	1.70106	Increased		Solyc01g102950.3	2.86611	1.21085	Increased		Solyc01g094610.4	3.72881	2.50316	Increased		Solyc01g111380.3	4.51081	1.20716	Increased		Solyc04g076050.4	12.0558	1.0694	Increased
	Solyc01g099840.3	17.9271	1.18292	Increased		Solyc01g090120.3	6.17407	2.08236	Increased		Solyc01g103050.3	23.8155	1.11711	Increased		Solyc01g094690.4	21.7834	1.93264	Increased		Solyc01g111570.3	9.79094	1.38189	Increased		Solyc04g076845.1	6.06517	1.16613	Increased
	Solyc01g100020.4	1.53389	1.00838	Increased		Solyc01g090180.4	2.6102	1.38258	Increased		Solyc01g103920.3	3.98708	3.61243	Increased		Solyc01g094720.3	13.6258	1.26674	Increased		Solyc01g111700.2	2.20264	2.07888	Increased		Solyc04g077650.3	1.49522	1.32405	Increased
	Solyc01g100030.5.1	18.4451	1.40746	Increased		Solyc01g090350.3	5.03826	3.26508	Increased		Solyc01g103960.3	9.90466	1.06499	Increased		Solyc01g094750.4	1.72844	1.00184	Increased		Solyc01g112100.3	15.1423	1.29969	Increased		Solyc04g079700.3	10.8754	1.61608	Increased
	Solyc01g100300.3	1.59118	1.00052	Increased		Solyc01g090440.2	4.71105	1.83976	Increased		Solyc01g104400.3	4.60069	1.13665	Increased		Solyc01g094990.2	2.42507	2.39909	Increased		Solyc02g005340.4	6.41798	4.37746	Increased		Solyc04g081000.3	9.42504	1.5068	Increased
	Solyc01g100310.2	18.652	1.34241	Increased		Solyc01g090670.3	5.0288	1.09836	Increased		Solyc01g104860.3	15.3111	1.86106	Increased		Solyc01g095360.2	2.89981	2.01722	Increased		Solyc02g022890.3	7.14553	1.72684	Increased		Solyc04g081290.3	4.97454	1.74658	Increased
	Solyc01g100580.3	3.13777	1.2114	Increased		Solyc01g090840.3	2.27588	1.01042	Increased		Solyc01g105050.3	21.1111	1.18213	Increased		Solyc01g095430.3	10.2556	1.28612	Increased		Solyc02g022900.3	1.64088	1.43804	Increased		Solyc04g082500.4	4.7878	2.51757	Increased
	Solyc01g100600.4	9.60701	1.06582	Increased		Solyc01g091080.3	5.92672	1.05599	Increased		Solyc01g105350.3	8.10303	2.46178	Increased		Solyc01g095450.4	2.60327	1.12519	Increased		Solyc02g031740.3	5.17316	1.35242	Increased		Solyc04g082830.3	6.14311	1.55971	Increased
	Solyc01g100750.2	1.94878	1.35428	Increased		Solyc01g091220.3	11.2181	1.24184	Increased		Solyc01g105720.2	50.6301	2.18676	Increased		Solyc01g095650.4	1.73375	1.70528	Increased		Solyc02g032800.1	1.63901	1.16904	Increased		Solyc05g006850.4	4.9897	2.32249	Increased
	Solyc01g100890.4	2.30212	3.31692	Increased		Solyc01g091320.3	9.20915	1.46762	Increased		Solyc01g105880.4	9.73678	1.94231	Increased		Solyc01g096000.2	3.79284	1.1643	Increased		Solyc02g033030.3	4.4186	3.62423	Increased		Solyc05g007420.2	1.81162	4.89473	Increased
	Solyc01g100910.3	8.91739	6.14038	Increased		Solyc01g091400.3	1.45786	2.39526	Increased		Solyc01g106320.2	24.3842	1.62173	Increased		Solyc01g096170.4	5.34084	3.25069	Increased		Solyc02g033060.3	1.78014	1.85199	Increased		Solyc05g008290.4	1.60565	1.31255	Increased
	Solyc01g101070.3	13.1904	1.19465	Increased		Solyc01g091840.4	2.78686	1.54863	Increased		Solyc01g106540.4	4.03561	1.24802	Increased		Solyc01g096220.3	20.9209	2.29339	Increased		Solyc02g036350.3	48.0181	1.34104	Increased		Solyc05g009500.3	10.3071	1.01861	Increased
	Solyc01g101130.3	1.58996	1.71803	Increased		Solyc01g091850.3	2.92244	2.92286	Increased		Solyc01g106750.2	5.79533	1.12963	Increased		Solyc01g096240.4	12.2881	1.05351	Increased		Solyc02g061770.4	4.88204	3.28317	Increased		Solyc05g010630.4	1.33387	2.5267	Increased
	Solyc01g102340.3	1.60356	1.15481	Increased		Solyc01g093960.3	10.4357	1.2804	Increased		Solyc01g106910.4	6.42076	3.54622	Increased		Solyc01g096450.4	2.37584	1.70219	Increased		Solyc02g062030.1	3.59099	6.03646	Increased		Solyc05g015800.3	1.75536	1.53552	Increased
	Solyc01g102850.3	2.19769	2.64339	Increased		Solyc01g094320.3	2.89454	1.51843	Increased		Solyc01g107270.4	2.86009	1.0575	Increased		Solyc01g096680.4	1.94283	1.25497	Increased		Solyc02g062340.3	5.60496	1.38595	Increased		Solyc05g024120.3	1.51153	1.34336	Increased
	Solyc01g103030.3	15.8273	2.20136	Increased		Solyc01g094360.3	3.42604	2.83844	Increased		Solyc01g107330.4	18.5527	1.16219	Increased		Solyc01g097000.3	14.5551	1.7365	Increased		Solyc02g062690.3	1.74093	1.66366	Increased		Solyc05g047600.4	1.51169	2.24554	Increased
	Solyc01g103780.4	27.3764	1.61901	Increased		Solyc01g094690.4	6.6829	1.22108	Increased		Solyc01g107490.2	5.58204	6.47791	Increased		Solyc01g097070.4	2.46319	1.04554	Increased		Solyc02g062960.4	7.01723	2.97355	Increased		Solyc05g050770.4	1.49522	1.61751	Increased
	Solyc01g103920.3	1.95604	4.57221	Increased		Solyc01g094750.4	2.8834	4.08454	Increased		Solyc01g107650.3	9.91165	1.30136	Increased		Solyc01g097110.2	2.57537	1.52971	Increased		Solyc02g063260.4	2.29222	1.39155	Increased		Solyc05g052680.1	1.77366	1.68891	Increased
	Solyc01g104400.3	5.57063	1.27274	Increased		Solyc01g095140.4	3.97085	2.04182	Increased		Solyc01g107730.3	15.8959	1.25368	Increased		Solyc01g097340.3	14.7877	1.59896	Increased		Solyc02g063320.4	3.93624	2.56927	Increased		Solyc05g053860.4	1.51657	1.79458	Increased
	Solyc01g150156.1	8.81097	1.09924	Increased		Solyc01g095220.2	4.26704	2.14649	Increased		Solyc01g107800.4	11.1805	1.01377	Increased		Solyc01g098500.3	7.33368	1.07523	Increased		Solyc02g064690.3	4.77339	2.55606	Increased		Solyc05g055400.4	4.37286	1.59504	Increased
	Solyc01g105050.3	24.782	1.2436	Increased		Solyc01g095320.4	7.99358	3.10255	Increased		Solyc01g107890.3	23.8739	2.01142	Increased		Solyc01g098640.3	4.86748	1.13929	Increased		Solyc02g064720.3	15.67	1.05463	Increased		Solyc05g055510.3	1.86213	1.542	Increased
	Solyc01g105300.4	14.4956	2.17086	Increased		Solyc01g095330.2	13.4371	3.41261	Increased		Solyc01g108100.3	2.39204	1.21423	Increased		Solyc01g098720.3	14.6895	6.46494	Increased		Solyc02g065060.3	2.89509	1.74538	Increased		Solyc06g006090.1	2.72237	1.63279	Increased
	Solyc01g105530.3	1.37568	1.48332	Increased		Solyc01g095470.3	8.26307	1.13382	Increased		Solyc01g108560.4	2.31348	2.79883	Increased		Solyc01g098980.4	10.4025	2.22754	Increased		Solyc02g065220.4	1.74479	2.35633	Increased		Solyc06g008030.3	1.91911	1.18315	Increased
	Solyc01g150166.1	5.02643	1.13563	Increased		Solyc01g095480.4	3.56846	1.03297	Increased		Solyc01g108630.3	2.52258	1.14104	Increased		Solyc01g099020.3	8.12634	3.43464	Increased		Solyc02g067690.3	10.2101	2.16606	Increased		Solyc06g008590.3	6.66681	1.45195	Increased
	Solyc01g106320.2	13.0079	1.12318	Increased		Solyc01g095500.3	3.0595	2.7293	Increased		Solyc01g108670.4	17.8209	1.29764	Increased		Solyc01g099030.4	1.82657	1.23936	Increased		Solyc02g067760.4	8.9132	1.97853	Increased		Solyc06g009770.1	1.44477	4.29602	Increased
	Solyc01g106750.2	2.26013	1.84904	Increased		Solyc01g095620.3	15.7528	1.89961	Increased		Solyc01g108780.4	1.51022	4.01809	Increased		Solyc01g099200.3	3.32059	1.17117	Increased		Solyc02g067800.4	12.81	1.26305	Increased		Solyc06g048410.4	17.9143	1.33717	Increased
	Solyc01g107280.3	1.70596	2.72816	Increased		Solyc01g150148.1	1.42356	4.70423	Increased		Solyc01g108940.2	5.27703	1.06709	Increased		Solyc01g099210.3	2.50099	1.76722	Increased		Solyc02g068140.3	3.60769	1.50589	Increased		Solyc06g054270.3	2.00361	3.84771	Increased
	Solyc01g107330.4	10.9968	1.31218	Increased		Solyc01g095720.3	3.72571	2.78362	Increased		Solyc01g109390.3	4.02737	3.96293	Increased		Solyc01g099260.3	6.46432	1.56087	Increased		Solyc02g068710.3	1.30482	1.14763	Increased		Solyc06g059720.3	1.35499	2.61976	Increased
	Solyc01g107410.3	21.6305	2.03657	Increased		Solyc01g095740.4	6.76626	1.12987	Increased		Solyc01g109500.4	22.8813	4.36198	Increased		Solyc01g099270.2	3.26976	2.50004	Increased		Solyc02g068760.4	2.42944	1.29495	Increased		Solyc06g068130.3	3.20328	5.7765	Increased
	Solyc01g107650.3	7.31567	1.39595	Increased		Solyc01g096070.3	8.10529	1.14645	Increased		Solyc01g109580.4	7.05896	1.39305	Increased		Solyc01g099410.3	1.55743	1.42678	Increased		Solyc02g069020.3	2.76128	1.09812	Increased		Solyc06g068450.3	1.49244	1.18697	Increased
	Solyc01g107680.4	1.90566	1.00866	Increased		Solyc01g096190.3	9.15587	1.14471	Increased		Solyc01g109790.3	28.1262	1.50599	Increased		Solyc01g099630.4	36.7087	2.96808	Increased		Solyc02g069140.3	1.75454	1.06511	Increased		Solyc06g070950.2	2.48176	1.00017	Increased
	Solyc01g107730.3	6.0995	3.23808	Increased		Solyc01g096220.3	3.39711	2.61319	Increased		Solyc01g110000.3	9.62364	1.41757	Increased		Solyc01g099650.3	14.3457	1.67176	Increased		Solyc02g069450.3	9.8482	1.25094	Increased		Solyc06g073940.4	2.16109	1.01945	Increased
	Solyc01g108000.3	1.4767	1.03442	Increased		Solyc01g096240.4	5.54406	1.03149	Increased		Solyc01g110160.4	4.34152	1.60052	Increased		Solyc01g099990.3	3.80859	4.75096	Increased		Solyc02g070420.2	1.645	1.54418	Increased		Solyc06g074710.1	9.17469	1.10716	Increased
	Solyc01g108100.3	1.64355	1.33103	Increased		Solyc01g096320.3	2.67812	2.09146	Increased		Solyc01g110960.4	23.7778	1.41555	Increased		Solyc01g100030.5.1	8.90072	1.05855	Increased		Solyc02g070950.1	3.94641	1.24316	Increased		Solyc07g006600.1	6.24023	1.03213	Increased
	Solyc01g108170.3	18.7216	2.82974	Increased		Solyc01g096360.3	12.0845	1.66003	Increased		Solyc01g111100.5	59.4616	2.15724	Increased		Solyc01g100300.3	1.37611	1.05041	Increased		Solyc02g070970.1	1.53648	1.19455	Increased		Solyc07g006630.4	2.94712	1.4248	Increased
	Solyc01g108330.2	2.26312	1.28316	Increased		Solyc01g096450.4	48.0926	1.96419	Increased		Solyc01g111270.3	19.7848	1.23285	Increased		Solyc01g100600.4	17.6907	2.03428	Increased		Solyc02g071010.1	2.17953	1.40709	Increased		Solyc07g016117.1	1.72023	5.52793	Increased
	Solyc01g108500.4	23.4601	1.03337	Increased		Solyc01g096480.2	3.19089	1.22372	Increased		Solyc01g111280.3	9.63008	1.02278	Increased		Solyc01g100890.4	6.03448	3.09768	Increased		Solyc02g071030.2	4.99125	1.06897	Increased		Solyc07g022900.4	7.51888	1.09996	Increased
	Solyc01g108670.4	5.46207	1.66729	Increased		Solyc01g096550.3	4.54045	1.84661	Increased		Solyc01g111570.3	36.692	1.9194	Increased		Solyc01g100900.4	7.39561	2.05373	Increased		Solyc02g071310.3	1.3988	1.66873	Increased		Solyc07g026650.3	3.41548	3.47809	Increased
	Solyc01g108930.3	2.42183	1.37551	Increased		Solyc01g096560.3	4.49106	3.01828	Increased		Solyc01g111610.3	9.74569	2.54497	Increased		Solyc01g100920.3	32.0718	4.26037	Increased		Solyc02g071490.4	1.52228	1.25081	Increased		Solyc07g039410.3	1.41202	2.34078	Increased
	Solyc01g108940.2	2.08098	1.10178	Increased		Solyc01g096580.3	16.7285	1.46942	Increased		Solyc01g111840.3	6.4741	1.10614	Increased		Solyc01g100930.3	17.1615	1.84638	Increased		Solyc02g071820.4	13.9946	1.04756	Increased		Solyc07g044750.3	1.96287	1.59448	Increased
	Solyc01g109390.3	6.36239	4.48141	Increased		Solyc01g096590.3	11.1292	1.23816	Increased		Solyc01g112080.3	9.76605	1.03787	Increased		Solyc01g101110.3	1.48354	1.30948	Increased		Solyc02g072540.3	2.42112	3.07566	Increased		Solyc07g049135.1	1.43673	1.15572	Increased
	Solyc01g109470.3	5.37528	2.21341	Increased		Solyc01g096670.4	13.0109	1.58913	Increased		Solyc01g112140.4	4.37033	1.38062	Increased		Solyc01g101120.4	6.77275	1.76844	Increased		Solyc02g076800.1	10.0059	2.5186	Increased		Solyc07g052610.3	1.33021	1.23431	Increased
	Solyc01g109500.4	21.1681	2.54755	Increased		Solyc01g096700.4	41.381	1.18837	Increased		Solyc01g112260.4	17.9286	2.53945	Increased		Solyc01g102330.3	9.38111	1.57656	Increased		Solyc02g077240.4	8.55666	1.01213	Increased		Solyc07g052960.3	1.81162	1.5655	Increased
	Solyc01g109630.4	3.05228	1.1034	Increased		Solyc01g096800.3	4.53285	1.52867	Increased		Solyc02g005340.4	5.63786	3.35676	Increased		Solyc01g102340.3	2.4334	1.07523	Increased		Solyc02g077570.3	3.49096	2.04577	Increased		Solyc07g054780.1	8.08073	1.20498	Increased
	Solyc01g109670.3	2.17291	4.10295	Increased		Solyc01g096920.3	6.2143	1.24127	Increased		Solyc02g014030.3	2.62908	1.18414	Increased		Solyc01g102520.4	2.67201	1.38708	Increased		Solyc02g077590.1	1.75213	4.42068	Increased		Solyc07g054790.1	2.567	3.26241	Increased
	Solyc01g109750.2	2.13833	2.71284	Increased		Solyc01g096940.4	10.3848	1.06069	Increased		Solyc02g020940.3	9.21151	1.15578	Increased		Solyc01g102980.3	4.4281	2.81296	Increased		Solyc02g077880.3	6.79897	1.97673	Increased		Solyc07g054860.1	4.16977	1.08819	Increased
	Solyc01g110060.3	2.49123	1.18219	Increased		Solyc01g096960.3	7.9707	2.97447	Increased		Solyc02g031780.1	3.00669	1.35476	Increased		Solyc01g103070.2	2.34163	2.57418	Increased		Solyc02g077920.4	9.57162	1.78805	Increased		Solyc07g056540.3	11.0043	1.47089	Increased
	Solyc01g110340.4	24.8805	1.46191	Increased		Solyc01g097000.3	12.8802	1.65092	Increased		Solyc02g032100.4	5.08253	2.86573	Increased		Solyc01g103660.4	9.23861	1.53581	Increased		Solyc02g078050.4	1.46774	1.5771	Increased		Solyc07g056640.1	2.33763	1.54194	Increased
	Solyc01g110360.3	17.8694	1.43515	Increased		Solyc01g097390.4	1.45016	2.01875	Increased		Solyc02g032870.4	5.02405	1.17562	Increased		Solyc01g103920.3	3.54773	3.04488	Increased		Solyc02g078100.3	8.49343	1.62407	Increased		Solyc07g061750.4	17.2167	11.0576	Increased
	Solyc01g110960.4	4.1892	1.04996	Increased		Solyc01g097430.4	2.18342	3.61254	Increased		Solyc02g033030.3	3.06476	1.64165	Increased		Solyc01g103960.3	7.56682	1.50086	Increased		Solyc02g078150.4	4.04878	1.7379	Increased		Solyc07g061760.3	15.1622	6.20027	Increased
	Solyc01g111070.3	1.56127	3.31372	Increased		Solyc01g097600.2	6.56018	1.37535	Increased		Solyc02g036350.3	73.6688	2.14978	Increased		Solyc01g104230.4	5.25376	2.89465	Increased		Solyc02g078160.3	9.6195	1.63258	Increased		Solyc07g062530.3	9.43574	1.01875	Increased
	Solyc01g111100.5	14.3716	1.50959	Increased		Solyc01g097640.3	10.6602	1.66981	Increased		Solyc02g150116.1	2.84381	5.06004	Increased		Solyc01g104400.3	4.71142	1.76192	Increased		Solyc02g078380.3	12.5687	2.32494	Increased		Solyc07g063640.1	2.39038	1.02975	Increased
	Solyc01g111110.3	13.6009	1.44274	Increased		Solyc01g097760.3	32.0456	1.4025	Increased		Solyc02g038640.3	3.46886	5.75249	Increased		Solyc01g104490.3	3.42573	1.0197	Increased		Solyc02g078460.3	6.87072	1.09157	Increased		Solyc08g005640.4	5.13474	1.01198	Increased
	Solyc01g111260.2	11.8995	1.40408	Increased		Solyc01g097870.3	20.6726	1.15626	Increased		Solyc02g038670.3	1.37375	3.90976	Increased		Solyc01g104570.4	7.15145	1.27186	Increased		Solyc02g078910.3	8.71904	1.51682	Increased		Solyc08g007660.2	1.34194	3.52028	Increased
	Solyc01g111280.3	14.9332	2.38306	Increased		Solyc01g098000.3	10.2031	1.35323	Increased		Solyc02g061780.3	1.89621	2.20568	Increased		Solyc01g104580.3	3.92896	1.27376	Increased		Solyc02g079180.1	3.60144	1.48443	Increased		Solyc08g008110.2	2.51766	2.46052	Increased
	Solyc01g111310.3	20.3989	1.72124	Increased		Solyc01g098380.4	6.01266	1.56055	Increased		Solyc02g061990.3	26.5948	4.83691	Increased		Solyc01g104710.3	6.77681	1.49481	Increased		Solyc02g079430.4	6.31951	2.63754	Increased		Solyc08g014030.1	1.57953	1.21814	Increased
	Solyc01g112140.4	2.94199	1.33136	Increased		Solyc01g098590.3	3.94215	3.23741	Increased		Solyc02g062030.1	3.39598	4.70051	Increased		Solyc01g104780.3	1.44455	2.23647	Increased		Solyc02g079640.3	3.94461	1.02375	Increased		Solyc08g016160.3	1.69242	1.98623	Increased
	Solyc01g112190.3	3.71747	1.63229	Increased		Solyc01g098630.3	2.39396	1.67384	Increased		Solyc02g062140.2	2.51201	1.63731	Increased		Solyc01g104860.3	19.3111	1.78804	Increased		Solyc02g079930.3	5.81702	1.38026	Increased		Solyc08g016310.3	6.29098	2.1194	Increased
	Solyc02g014860.3	3.30244	3.13397	Increased		Solyc01g098790.2	1.58612	1.56293	Increased		Solyc02g062170.3	4.92646	1.30565	Increased		Solyc01g105030.3	34.093	2.22668	Increased		Solyc02g080190.3	1.78784	1.50987	Increased		Solyc08g016770.4	1.78627	5.33939	Increased
	Solyc02g021680.3	2.77662	1.43291	Increased		Solyc01g098980.4	1.30168	1.48069	Increased		Solyc02g062340.3	3.96624	1.45304	Increased		Solyc01g105050.3	57.1456	2.70385	Increased		Solyc02g080520.4	2.07963	1.1208	Increased		Solyc08g041740.1	1.65605	4.18846	Increased
	Solyc02g030130.4	3.52013	1.38807	Increased		Solyc01g099020.3	12.2167	2.52176	Increased		Solyc02g062560.3	4.49528	1.21562	Increased		Solyc01g105070.3	1.56556	4.68603	Increased		Solyc02g081050.4	1.35471	4.09443	Increased		Solyc08g062290.4	3.77435	5.39244	Increased
	Solyc02g030170.4	39.2947	1.10409	Increased		Solyc01g099190.4	5.81735	3.38952	Increased		Solyc02g063150.3	24.2295	1.48475	Increased		Solyc01g105300.4	1.82343	2.69789	Increased		Solyc02g081130.3	1.51075	1.69999	Increased		Solyc08g065420.3	5.60972	1.27487	Increased
	Solyc02g031780.1	7.48079	3.23369	Increased		Solyc01g099210.3	6.59762	4.55184	Increased		Solyc02g063260.4	3.77502	1.06604	Increased		Solyc01g105350.3	26.471	4.47423	Increased		Solyc02g081190.4	15.5705	1.57793	Increased		Solyc08g067320.3	2.21296	1.04063	Increased
	Solyc02g031790.3	4.32213	2.40086	Increased		Solyc01g099230.3	4.8762	1.36441	Increased		Solyc02g064940.1	7.7816	1.06523	Increased		Solyc01g105520.3	6.27815	1.67288	Increased		Solyc02g081300.3	5.0127	1.59982	Increased		Solyc08g067940.3	3.96399	3.79498	Increased
	Solyc02g032660.3	6.67898	1.1122	Increased		Solyc01g099650.3	8.65482	2.98327	Increased		Solyc02g065020.2	2.74368	5.38859	Increased		Solyc01g105720.2	57.6509	2.45872	Increased		Solyc02g081550.3	1.87942	4.00131	Increased		Solyc08g068490.3	1.50229	2.59338	Increased
	Solyc02g032870.4	4.16628	1.12242	Increased		Solyc01g099770.3	59.8361	1.20041	Increased		Solyc02g065240.3	1.88756	2.32246	Increased		Solyc01g105800.4	3.43481	5.49798	Increased		Solyc02g082050.3	2.31314	1.59722	Increased		Solyc08g068510.2	1.49323	4.08782	Increased
	Solyc02g032910.3	8.37854	2.23224	Increased		Solyc01g099830.3	21.3002	1.43521	Increased		Solyc02g065290.1	1.39202	1.62358	Increased		Solyc01g105880.4	8.20618	4.77173	Increased		Solyc02g082120.3	7.24763	1.53556	Increased		Solyc08g074960.3	2.15432	1.62154	Increased
	Solyc02g033030.3	1.56862	1.58329	Increased		Solyc01g099900.4	34.85	1.56387	Increased		Solyc02g065350.3	7.28499	1.14972	Increased		Solyc01g106540.4	4.36264	2.56314	Increased		Solyc02g082150.1	2.002	2.80057	Increased		Solyc08g075870.3	1.55469	1.05209	Increased
	Solyc02g036350.3	51.372	3.17193	Increased		Solyc01g100030.5.1	4.37849	1.05659	Increased		Solyc02g065470.1	29.6153	2.06506	Increased		Solyc01g106750.2	2.98967	1.75751	Increased		Solyc02g082450.3	3.74865	1.12513	Increased		Solyc08g076730.4	6.99403	1.14672	Increased
	Solyc02g036460.3	5.03914	1.32709	Increased		Solyc01g100080.3	1.81764	1.16547	Increased		Solyc02g065780.1	4.52873	1.21699	Increased		Solyc01g106800.4	2.04336	1.07035	Increased		Solyc02g082600.4	1.3812	1.10514	Increased		Solyc08g077100.3	2.56271	1.07409	Increased
	Solyc02g037530.3	21.8695	1.23402	Increased		Solyc01g100220.3	1.39507	1.27773	Increased		Solyc02g066980.1	2.0453	1.78535	Increased		Solyc01g106910.4	2.1733	1.59121	Increased		Solyc02g082720.4	3.4063	1.37541	Increased		Solyc08g078870.3	11.8767	1.51018	Increased
	Solyc02g150116.1	3.49703	2.94942	Increased		Solyc01g100230.3	2.74656	1.34119	Increased		Solyc02g067100.3	3.23199	1.03413	Increased		Solyc01g106920.4	1.41436	1.20064	Increased		Solyc02g082900.3	34.5622	1.00279	Increased		Solyc08g078900.1	9.03123	1.6908	Increased
	Solyc02g038640.3	1.65537	1.76586	Increased		Solyc01g100310.2	4.32369	1.1829	Increased		Solyc02g067380.4	3.92686	2.9213	Increased		Solyc01g107260.4	3.41568	2.38174	Increased		Solyc02g082950.3	1.74186	1.12612	Increased		Solyc08g079080.5	5.84563	1.60729	Increased
	Solyc02g061990.3	7.10486	4.39881	Increased		Solyc01g100360.4	20.3384	1.26038	Increased		Solyc02g067690.3	7.62586	1.16107	Increased		Solyc01g107280.3	1.52975	2.72456	Increased		Solyc02g083120.3	1.60935	1.66563	Increased		Solyc08g080320.3	1.89475	1.15113	Increased
	Solyc02g062030.1	3.61942	3.9794	Increased		Solyc01g100490.4	7.16411	1.19456	Increased		Solyc02g067950.4	4.60406	1.62096	Increased		Solyc01g107430.2	2.04915	1.12879	Increased		Solyc02g083190.2	2.44426	1.21064	Increased		Solyc08g082120.2	3.25945	2.44446	Increased
	Solyc02g062140.2	3.95237	1.08319	Increased		Solyc01g100570.4	17.7204	1.10898	Increased		Solyc02g068120.3	12.0996	1.75636	Increased		Solyc01g107460.2	2.3876	2.24302	Increased		Solyc02g083630.3	3.99284	1.53341	Increased		Solyc08g082190.3	14.9058	1.37388	Increased
	Solyc02g062170.3	2.26611	2.43132	Increased		Solyc01g100580.3	2.00887	1.73435	Increased		Solyc02g068760.4	7.76287	1.36029	Increased		Solyc01g107490.2	1.53505	1.52715	Increased		Solyc02g084177.1	1.31437	4.46288	Increased		Solyc09g007710.3	2.79808	1.10595	Increased
	Solyc02g062340.3	17.1249	1.72345	Increased		Solyc01g100730.3	3.82078	1.44974	Increased		Solyc02g069120.3	8.20072	1.11416	Increased		Solyc01g107650.3	16.9103	2.08277	Increased		Solyc02g084850.3	19.395	4.75359	Increased		Solyc09g007880.1	1.61989	2.64688	Increased
	Solyc02g062780.4	14.808	1.73591	Increased		Solyc01g100910.3	2.29734	1.47965	Increased		Solyc02g069450.3	29.8147	1.61036	Increased		Solyc01g107730.3	10.2084	1.17263	Increased		Solyc02g084960.1	1.92686	1.14114	Increased		Solyc09g011060.2	2.41639	1.0816	Increased
	Solyc02g062990.1	1.6833	1.62266	Increased		Solyc01g100930.3	2.91837	1.8075	Increased		Solyc02g069510.1	5.78807	2.8565	Increased		Solyc01g107760.4	1.90428	1.2354	Increased		Solyc02g085490.2	34.6928	1.92633	Increased		Solyc09g011710.4	11.2284	1.65763	Increased
	Solyc02g063150.3	40.102	1.55419	Increased		Solyc01g100940.2	2.8523	1.85868	Increased		Solyc02g069550.1	2.09327	4.95229	Increased		Solyc01g107800.4	25.4332	1.54544	Increased		Solyc02g085630.3	12.0425	1.22537	Increased		Solyc09g065920.3	1.79643	1.12844	Increased
	Solyc02g063450.4	8.28687	1.02206	Increased		Solyc01g102340.3	1.61053	1.21587	Increased		Solyc02g069910.2	4.10269	1.13379	Increased		Solyc01g107810.2	1.59934	2.32702	Increased		Solyc02g086690.3	1.6055	1.80824	Increased		Solyc09g074610.3	1.50341	1.51418	Increased
	Solyc02g064640.4	5.71056	1.24803	Increased		Solyc01g102520.4	1.89501	1.30976	Increased		Solyc02g070210.3	12.4764	1.48223	Increased		Solyc01g107890.3	1.88838	1.3273	Increased		Solyc02g086930.4	18.5363	1.06543	Increased		Solyc09g083100.1	6.28383	1.46939	Increased
	Solyc02g064690.3	2.92925	2.39935	Increased		Solyc01g102540.3	8.58788	1.62842	Increased		Solyc02g070800.2	1.49022	1.3204	Increased		Solyc01g108390.3	6.28068	2.35779	Increased		Solyc02g087280.3	2.24041	1.60126	Increased		Solyc09g092490.3	1.39101	1.41017	Increased
	Solyc02g065010.1	1.5883	1.29915	Increased		Solyc01g102550.4	1.30615	1.23998	Increased		Solyc02g070950.1	38.6739	2.27838	Increased		Solyc01g108490.3	19.024	2.45368	Increased		Solyc02g087430.4	7.32588	1.00256	Increased		Solyc09g092500.1	2.89478	1.10529	Increased
	Solyc02g065020.2	2.44496	3.31063	Increased		Solyc01g102720.3	1.63558	1.17305	Increased		Solyc02g070970.1	7.56232	1.85248	Increased		Solyc01g108630.3	8.42997	2.37985	Increased		Solyc02g087660.4	1.38057	1.31019	Increased		Solyc10g009580.4	1.33865	1.51435	Increased
	Solyc02g065040.1	5.87357	2.94398	Increased		Solyc01g102960.3	1.31332	2.75321	Increased		Solyc02g070980.1	10.0511	1.86858	Increased		Solyc01g108670.4	24.0808	2.83183	Increased		Solyc02g088080.2	1.41987	2.0551	Increased		Solyc10g011960.3	1.49906	1.01205	Increased
	Solyc02g065060.3	2.47873	1.08262	Increased		Solyc01g102980.3	8.56337	2.8609	Increased		Solyc02g070990.1	7.0177	2.16252	Increased		Solyc01g108940.2	5.4575	1.64903	Increased		Solyc02g088380.4	1.75715	1.16442	Increased		Solyc10g024360.2	2.75896	1.1246	Increased
	Solyc02g065570.1	3.34005	1.73737	Increased		Solyc01g103310.4	1.33055	1.333	Increased		Solyc02g071000.1	12.8049	2.09708	Increased		Solyc01g109040.4	19.7474	3.6788	Increased		Solyc02g088735.1	1.31904	1.31733	Increased		Solyc10g054420.2	2.85285	1.37203	Increased
	Solyc02g065780.1	26.3442	2.8388	Increased		Solyc01g103360.4	6.63873	3.08225	Increased		Solyc02g071050.4	15.5005	1.40203	Increased		Solyc01g109150.4	4.89191	1.1294	Increased		Solyc02g089120.4	5.97495	1.11525	Increased		Solyc10g054870.3	1.51841	4.65868	Increased
	Solyc02g067380.4	2.6328	1.74685	Increased		Solyc01g103700.3	3.0434	2.15997	Increased		Solyc02g071100.3	1.59735	1.58059	Increased		Solyc01g109500.4	15.858	6.59	Increased		Solyc02g089210.4	4.12296	1.38818	Increased		Solyc10g055470.2	1.94729	3.90464	Increased
	Solyc02g067680.1	1.67655	1.29924	Increased		Solyc01g103720.4	11.564	1.13876	Increased		Solyc02g071110.3	2.07864	1.12233	Increased		Solyc01g109580.4	10.1669	2.0552	Increased		Solyc02g089650.3	2.49693	1.15067	Increased		Solyc10g055800.2	1.86385	1.528	Increased
	Solyc02g067690.3	10.1427	1.16597	Increased		Solyc01g103800.3	23.2785	1.25743	Increased		Solyc02g071500.2	2.06555	1.05038	Increased		Solyc01g109750.2	2.25942	2.55358	Increased		Solyc02g089790.4	4.57343	1.21478	Increased		Solyc10g075110.2	4.2233	2.32673	Increased
	Solyc02g067700.1	2.39892	1.06665	Increased		Solyc01g104260.3	1.36193	3.63062	Increased		Solyc02g071820.4	16.1509	1.65343	Increased		Solyc01g109790.3	63.5015	1.96568	Increased		Solyc02g089840.3	1.77083	1.10844	Increased		Solyc10g075118.1	1.45328	2.14532	Increased
	Solyc02g067710.3	3.10671	2.19249	Increased		Solyc01g104370.4	18.7229	1.16577	Increased		Solyc02g071930.2	4.65972	1.84268	Increased		Solyc01g109800.2	1.88204	1.24961	Increased		Solyc02g089930.4	3.63241	1.24967	Increased		Solyc10g076180.1	7.44999	1.6233	Increased
	Solyc02g068040.3	4.10906	1.82079	Increased		Solyc01g150156.1	8.38046	1.22465	Increased		Solyc02g072010.3	1.47554	1.44886	Increased		Solyc01g110000.3	12.9724	1.44375	Increased		Solyc02g090120.1	6.50585	2.76617	Increased		Solyc10g076740.3	3.16423	2.09279	Increased
	Solyc02g068120.3	8.99897	1.12645	Increased		Solyc01g150159.1	4.16536	2.64998	Increased		Solyc02g072020.3	2.81182	1.9145	Increased		Solyc01g110110.3	9.6643	1.29954	Increased		Solyc02g090430.3	13.5725	1.03981	Increased		Solyc10g076810.1	1.60951	1.19415	Increased
	Solyc02g068615.1	1.83754	2.30879	Increased		Solyc01g104470.3	98.4032	1.96927	Increased		Solyc02g076820.4	8.2293	1.86206	Increased		Solyc01g110160.4	3.93162	1.8721	Increased		Solyc02g092530.4	4.17291	2.05624	Increased		Solyc10g076830.2	2.32814	2.36555	Increased
	Solyc02g068630.1	1.38364	1.6429	Increased		Solyc01g104570.4	2.9136	1.03722	Increased		Solyc02g076920.3	1.35464	3.38922	Increased		Solyc01g110360.3	4.7424	2.90057	Increased		Solyc02g092880.3	2.03093	1.10267	Increased		Solyc10g076900.3	3.31886	1.36392	Increased
	Solyc02g068760.4	2.87052	2.35417	Increased		Solyc01g104590.3	42.197	1.3889	Increased		Solyc02g077050.3	4.15939	1.26591	Increased		Solyc01g110570.3	3.43331	2.67	Increased		Solyc03g005450.3	20.77	1.21823	Increased		Solyc10g078250.1	2.87082	2.02189	Increased
	Solyc02g069450.3	37.252	1.64917	Increased		Solyc01g104630.3	2.72482	1.05488	Increased		Solyc02g077160.3	4.05392	1.03324	Increased		Solyc01g111070.3	2.31229	2.46601	Increased		Solyc03g006030.4	2.30695	1.23434	Increased		Solyc10g078270.2	2.1259	3.58364	Increased
	Solyc02g069460.3	28.6715	1.01783	Increased		Solyc01g104640.3	6.11662	1.23466	Increased		Solyc02g077170.3	1.6478	2.22696	Increased		Solyc01g111100.5	52.9364	2.58575	Increased		Solyc03g006100.4	4.11633	1.07873	Increased		Solyc10g079870.3	2.59659	1.29021	Increased
	Solyc02g069480.3	1.42064	5.33886	Increased		Solyc01g105010.3	11.0902	1.37745	Increased		Solyc02g077330.3	10.4274	1.14652	Increased		Solyc01g111160.3	1.51568	2.3549	Increased		Solyc03g007080.4	1.79446	2.60497	Increased		Solyc10g080980.2	1.43872	1.18807	Increased
	Solyc02g069490.4	29.7591	1.75904	Increased		Solyc01g105050.3	26.2408	1.64511	Increased		Solyc02g077570.3	3.98516	2.30556	Increased		Solyc01g111550.3	3.00204	1.28381	Increased		Solyc03g007230.4	34.2338	1.57179	Increased		Solyc11g007540.2	3.35448	1.67248	Increased
	Solyc02g069510.1	10.0097	2.73788	Increased		Solyc01g105300.4	2.09992	1.64962	Increased		Solyc02g078040.3	3.54601	1.7465	Increased		Solyc01g111570.3	11.9117	2.59924	Increased		Solyc03g007960.3	8.66429	3.01974	Increased		Solyc11g020100.3	1.40062	2.84254	Increased
	Solyc02g069560.3	2.97689	2.57202	Increased		Solyc01g105320.4	3.08464	1.56414	Increased		Solyc02g078090.1	1.67486	4.64814	Increased		Solyc01g111630.3	5.86921	1.22037	Increased		Solyc03g025240.3	2.15503	1.4869	Increased		Solyc11g020990.3	2.53253	1.83736	Increased
	Solyc02g069620.4	4.93313	1.1791	Increased		Solyc01g105800.4	1.46762	3.66058	Increased		Solyc02g078660.4	4.57119	3.41753	Increased		Solyc01g111660.4	34.8322	1.99284	Increased		Solyc03g026020.3	13.9016	1.31894	Increased		Solyc11g050880.2	1.56833	4.10633	Increased
	Solyc02g069810.3	3.4107	1.96628	Increased		Solyc01g106600.2	1.4028	1.70085	Increased		Solyc02g078720.4	3.22355	1.12756	Increased		Solyc01g111830.3	14.949	1.01835	Increased		Solyc03g026130.3	1.51592	1.38079	Increased		Solyc11g027920.2	4.76217	6.90176	Increased
	Solyc02g069910.2	2.78533	1.17916	Increased		Solyc01g106750.2	1.35275	3.10351	Increased		Solyc02g078760.1	13.0416	1.48754	Increased		Solyc01g111840.3	10.296	1.5409	Increased		Solyc03g031730.3	3.84245	1.36984	Increased		Solyc11g056680.1	10.2397	1.01995	Increased
	Solyc02g070000.4	15.8136	1.54829	Increased		Solyc01g106910.4	1.32434	4.59064	Increased		Solyc02g078950.4	36.147	1.27675	Increased		Solyc01g112080.3	11.8354	1.26363	Increased		Solyc03g033410.4	1.47321	1.33836	Increased		Solyc11g065520.1	1.46291	1.13169	Increased
	Solyc02g070210.3	5.27208	1.75118	Increased		Solyc01g106953.1	1.41776	3.52917	Increased		Solyc02g079080.2	2.5713	5.22226	Increased		Solyc01g112140.4	6.40743	1.34107	Increased		Solyc03g034060.4	1.46925	2.65941	Increased		Solyc11g068880.2	8.9283	1.56931	Increased
	Solyc02g070530.4	2.39574	2.42335	Increased		Solyc01g107270.4	1.84498	2.55006	Increased		Solyc02g079570.4	7.41257	1.25098	Increased		Solyc01g112260.4	17.3495	2.08658	Increased		Solyc03g034455.1	2.39802	1.65441	Increased		Solyc11g071290.2	24.6492	2.12049	Increased
	Solyc02g070800.2	2.89326	1.8147	Increased		Solyc01g107330.4	6.20324	1.75272	Increased		Solyc02g079580.4	1.96376	1.36445	Increased		Solyc02g055440.4	3.37094	1.24945	Increased		Solyc03g044600.2	2.89407	1.16652	Increased		Solyc12g005030.3	16.3582	2.0977	Increased
	Solyc02g070940.1	12.4483	1.08913	Increased		Solyc01g107340.4	28.8769	2.18194	Increased		Solyc02g080160.4	26.3946	2.17318	Increased		Solyc02g005340.4	9.97778	5.73553	Increased		Solyc03g044790.3	2.7899	1.55709	Increased		Solyc12g005040.2	14.5615	1.91584	Increased
	Solyc02g070950.1	58.9751	2.51405	Increased		Solyc01g107580.4	4.71681	1.43649	Increased		Solyc02g080390.2	9.59071	1.31944	Increased		Solyc02g020940.3	17.0027	1.92306	Increased		Solyc03g044820.4	1.34427	1.17783	Increased		Solyc12g006140.2	8.35182	1.95021	Increased
	Solyc02g070970.1	24.778	2.34611	Increased		Solyc01g107810.2	1.99287	1.87233	Increased		Solyc02g080520.4	4.83619	1.43635	Increased		Solyc02g021410.4	1.4994	1.95655	Increased		Solyc03g046200.1	3.14651	1.96615	Increased		Solyc12g009300.3	11.3608	1.03878	Increased
	Solyc02g070980.1	16.0233	1.86473	Increased		Solyc01g108170.3	8.33801	3.63131	Increased		Solyc02g080530.3	15.9751	1.15047	Increased		Solyc02g021430.1	3.18824	1.33363	Increased		Solyc03g071590.3	3.87142	1.31811	Increased		Solyc12g010910.2	2.52378	1.26555	Increased
	Solyc02g070990.1	12.981	2.72268	Increased		Solyc01g108330.2	3.94185	2.18382	Increased		Solyc02g080790.4	4.36481	1.80765	Increased		Solyc02g023990.3	2.14276	1.01592	Increased		Solyc03g071790.1	4.10421	6.22892	Increased		Solyc12g011280.2	8.96142	1.00323	Increased
	Solyc02g071000.1	12.1773	1.90065	Increased		Solyc01g108390.3	4.25106	2.18491	Increased		Solyc02g081130.3	2.34745	2.41008	Increased		Solyc02g031740.3	6.67445	1.84769	Increased		Solyc03g058400.4	7.38483	3.77723	Increased		Solyc12g017370.3	1.70216	1.30789	Increased
	Solyc02g071010.1	38.4729	1.60386	Increased		Solyc01g108500.4	71.3294	1.66528	Increased		Solyc02g081440.4	7.4654	1.27811	Increased		Solyc02g032100.4	25.2224	3.14713	Increased		Solyc03g063730.4	2.00164	1.68601	Increased		Solyc12g035280.1	1.9116	4.37583	Increased
	Solyc02g071020.3	18.4878	1.57944	Increased		Solyc01g108670.4	2.23666	2.24576	Increased		Solyc02g081770.2	2.4253	2.18471	Increased		Solyc02g032940.4	5.43351	1.04776	Increased		Solyc03g078440.3	3.14562	1.65541	Increased		Solyc12g035710.2	4.67519	1.42744	Increased
	Solyc02g071030.2	31.1498	1.51085	Increased		Solyc01g108930.3	1.96343	2.8754	Increased		Solyc02g082820.3	2.67617	1.09464	Increased		Solyc02g036260.4	2.81549	1.99249	Increased		Solyc03g078720.4	2.80717	2.00475	Increased		Solyc12g042793.1	6.88217	3.2158	Increased
	Solyc02g071080.3	3.28818	1.80333	Increased		Solyc01g108940.2	2.36863	1.66764	Increased		Solyc02g083000.1	1.61954	4.68758	Increased		Solyc02g037550.3	14.7176	3.47093	Increased		Solyc03g078830.1	2.43689	2.90133	Increased		Solyc12g042960.3	2.5847	3.36168	Increased
	Solyc02g071090.3	2.53647	4.50194	Increased		Solyc01g109180.4	5.42936	1.08823	Increased		Solyc02g083120.3	2.29852	1.57378	Increased		Solyc02g038640.3	1.80989	4.86796	Increased		Solyc03g079960.4	1.44452	2.61542	Increased		Solyc12g044610.2	2.05457	1.32554	Increased
	Solyc02g071100.3	3.19016	1.63668	Increased		Solyc01g109330.3	3.72892	1.15492	Increased		Solyc02g083640.4	8.38243	1.32163	Increased		Solyc02g038690.1	1.89641	1.31343	Increased		Solyc03g080060.1	15.7452	1.50731	Increased		Solyc12g088190.2	1.31453	1.10764	Increased
	Solyc02g071490.4	2.55584	1.06831	Increased		Solyc01g109370.3	2.18846	1.06011	Increased		Solyc02g083760.4	5.17982	1.29905	Increased		Solyc02g061990.3	14.4223	5.95119	Increased		Solyc03g081230.1	3.91723	2.84525	Increased		Solyc12g088250.2	2.21392	2.7045	Increased
	Solyc02g071580.4	1.6479	2.69626	Increased		Solyc01g109380.3	4.08279	1.54711	Increased		Solyc02g083790.4	1.68423	1.05674	Increased		Solyc02g062030.1	3.7747	6.08472	Increased		Solyc03g082560.3	1.38161	1.0985	Increased		Solyc12g088700.1	2.05051	1.23625	Increased
	Solyc02g071820.4	20.9194	3.75	Increased		Solyc01g109500.4	17.3805	2.96323	Increased		Solyc02g083890.4	15.7883	1.54306	Increased		Solyc02g062170.3	6.28513	3.25816	Increased		Solyc03g083770.1	8.95384	2.16524	Increased		Solyc12g088830.3	2.11738	3.17117	Increased
	Solyc02g071930.2	1.66664	2.79191	Increased		Solyc01g109580.4	12.1991	2.23195	Increased		Solyc02g084400.4	3.16924	1.18575	Increased		Solyc02g062340.3	55.0458	3.78342	Increased		Solyc03g093400.2	1.55686	1.121	Increased		Solyc12g089385.1	2.32588	1.47307	Increased
	Solyc02g076690.3	5.00268	1.85146	Increased		Solyc01g109590.3	11.5269	1.90666	Increased		Solyc02g084670.4	7.68282	2.23927	Increased		Solyc02g062960.4	3.80437	1.62162	Increased		Solyc03g093790.3	2.68621	1.40652	Increased		Solyc12g094640.3	15.7561	1.89638	Increased
	Solyc02g076800.1	7.2757	1.50245	Increased		Solyc01g109810.2	2.59255	1.00013	Increased		Solyc02g084720.3	20.8717	1.1562	Increased		Solyc02g062990.1	3.02754	2.17588	Increased		Solyc03g095310.3	5.853	1.05645	Increased		Solyc12g094720.3	2.17834	1.47294	Increased
	Solyc02g076920.3	2.25812	2.41551	Increased		Solyc01g109880.3	40.6393	1.07046	Increased		Solyc02g084850.3	2.93105	2.395	Increased		Solyc02g063000.4	3.12073	4.63542	Increased		Solyc03g095370.3	2.67557	2.45985	Increased		Solyc12g096570.1	1.40076	2.0247	Increased
	Solyc02g077050.3	3.69526	2.12894	Increased		Solyc01g110110.3	3.00469	1.18351	Increased		Solyc02g085170.4	1.81052	1.10775	Increased		Solyc02g063150.3	91.6251	4.34606	Increased		Solyc03g095600.1	1.82192	2.39652	Increased		Solyc12g096750.2	1.53624	2.61465	Increased
	Solyc02g077160.3	6.94209	1.35706	Increased		Solyc01g110340.4	14.3311	2.94786	Increased		Solyc02g085230.3	12.3122	1.28084	Increased		Solyc02g063230.1	1.56423	1.94539	Increased		Solyc03g095610.4	3.85728	3.819	Increased		Solyc12g098600.1	5.74226	1.057	Increased
	Solyc02g077330.3	24.6169	2.10038	Increased		Solyc01g110360.3	5.16686	2.38989	Increased		Solyc02g085290.3	1.7934	1.07328	Increased		Solyc02g063260.4	9.18788	2.54002	Increased		Solyc03g095620.4	2.17581	2.56021	Increased		Solyc12g098850.2	18.8792	2.61845	Increased
	Solyc02g077590.1	5.9114	5.55467	Increased		Solyc01g110900.1	1.37706	1.45369	Increased		Solyc02g085750.4	1.31899	4.3042	Increased		Solyc02g063390.4	2.82361	1.11107	Increased		Solyc03g095900.4	3.15429	2.48952	Increased		Solyc12g099930.2	12.5896	2.71347	Increased
	Solyc02g077710.1	9.66532	1.01652	Increased		Solyc01g110960.4	1.42644	1.04284	Increased		Solyc02g086140.2	2.02268	1.56013	Increased		Solyc02g063430.4	18.2276	2.27829	Increased		Solyc03g096250.3	8.14968	2.36221	Increased
	Solyc02g077920.4	7.19519	1.24447	Increased		Solyc01g111100.5	2.79691	3.17455	Increased		Solyc02g086250.4	2.90184	1.10074	Increased		Solyc02g064690.3	2.75076	1.24131	Increased		Solyc03g096260.3	2.02425	4.04153	Increased
	Solyc02g078040.3	21.8599	3.86214	Increased		Solyc01g111160.3	15.2373	2.39158	Increased		Solyc02g086450.1	5.8175	1.85929	Increased		Solyc02g064770.4	2.5931	1.00973	Increased		Solyc03g096780.1	5.23659	1.36564	Increased
	Solyc02g078160.3	5.56167	1.68222	Increased		Solyc01g111210.3	18.845	1.51947	Increased		Solyc02g086480.1	3.76762	2.31031	Increased		Solyc02g065060.3	5.96186	3.04033	Increased		Solyc03g097430.1	1.52763	1.81017	Increased
	Solyc02g078170.3	1.35886	2.1114	Increased		Solyc01g111220.3	1.42377	1.23576	Increased		Solyc02g086980.3	2.99955	1.80257	Increased		Solyc02g065400.3	19.643	1.62309	Increased		Solyc03g097590.4	11.0788	1.42539	Increased
	Solyc02g078460.3	9.85367	1.11284	Increased		Solyc01g111280.3	8.71907	3.0447	Increased		Solyc02g087800.3	5.61665	1.43308	Increased		Solyc02g065470.1	38.3871	2.49533	Increased		Solyc03g097600.3	55.9197	1.76076	Increased
	Solyc02g078870.1	1.55498	1.86715	Increased		Solyc01g111310.3	11.5976	2.69511	Increased		Solyc02g087880.3	22.8845	1.49023	Increased		Solyc02g065530.4	3.48897	3.32076	Increased		Solyc03g097870.4	2.0684	1.58414	Increased
	Solyc02g078950.4	42.4346	1.89158	Increased		Solyc01g111330.4	1.31888	1.71386	Increased		Solyc02g088080.2	1.88619	2.02323	Increased		Solyc02g065780.1	4.6394	1.08494	Increased		Solyc03g020060.3	7.52089	3.03785	Increased
	Solyc02g079080.2	2.24783	3.3643	Increased		Solyc01g111420.3	7.78461	1.4863	Increased		Solyc02g088100.3	37.0926	2.47044	Increased		Solyc02g066970.1	1.63701	1.44423	Increased		Solyc03g111310.3	17.563	1.10752	Increased
	Solyc02g079320.3	1.86034	1.00405	Increased		Solyc02g005340.4	9.73833	5.21023	Increased		Solyc02g088320.4	2.13546	2.60569	Increased		Solyc02g067010.3	1.66452	1.10142	Increased		Solyc03g111610.3	5.16428	1.50301	Increased
	Solyc02g079430.4	10.5457	1.83453	Increased		Solyc02g014290.1	2.54668	1.62617	Increased		Solyc02g088380.4	5.42139	3.16886	Increased		Solyc02g067100.3	1.74543	1.19027	Increased		Solyc03g111810.2	23.6494	1.64002	Increased
	Solyc02g079500.4	1.94662	1.85571	Increased		Solyc02g014360.3	1.66435	1.13397	Increased		Solyc02g088830.4	3.22651	1.07399	Increased		Solyc02g067310.4	13.1486	2.10113	Increased		Solyc03g111940.2	2.91728	2.19801	Increased
	Solyc02g079930.3	13.9733	2.43043	Increased		Solyc02g014470.4	1.58083	1.33892	Increased		Solyc02g088850.3	1.35893	2.31138	Increased		Solyc02g067360.3	5.97615	1.50805	Increased		Solyc03g112010.4	20.2515	2.24829	Increased
	Solyc02g080070.3	1.47289	1.86739	Increased		Solyc02g014830.4	4.74351	2.86867	Increased		Solyc02g089210.4	2.74484	1.29637	Increased		Solyc02g067690.3	5.98983	1.5106	Increased		Solyc03g112210.1	1.63943	1.81813	Increased
	Solyc02g080160.4	39.4902	2.72232	Increased		Solyc02g021400.2	20.5037	1.40479	Increased		Solyc02g089250.4	17.8826	2.44963	Increased		Solyc02g067790.4	4.35213	1.29627	Increased		Solyc03g112220.1	3.79321	1.12592	Increased
	Solyc02g080320.4	4.16879	1.11936	Increased		Solyc02g022890.3	8.30959	2.0733	Increased		Solyc02g089450.1	1.8842	2.07384	Increased		Solyc02g067950.4	2.3782	1.94409	Increased		Solyc03g112840.2	2.27315	1.69636	Increased
	Solyc02g080390.2	1.88325	1.37307	Increased		Solyc02g022900.3	3.01046	2.25754	Increased		Solyc02g089650.3	3.39395	1.24756	Increased		Solyc02g067970.4	1.64448	1.99585	Increased		Solyc03g113250.4	4.96013	4.0717	Increased
	Solyc02g080490.3	20.0551	1.22689	Increased		Solyc02g022910.4	1.69742	1.35924	Increased		Solyc02g089660.2	2.84003	2.14893	Increased		Solyc02g068120.3	4.39795	1.09216	Increased		Solyc03g113460.1	3.87616	1.03638	Increased
	Solyc02g080520.4	7.29217	1.74023	Increased		Solyc02g024070.3	22.202	1.31762	Increased		Solyc02g089690.3	4.37783	1.54574	Increased		Solyc02g068530.4	9.68575	1.02163	Increased		Solyc03g115650.4	12.0263	1.03728	Increased
	Solyc02g080950.3	1.3528	1.0966	Increased		Solyc02g030130.4	1.71692	2.34657	Increased		Solyc02g089790.4	5.26528	1.25504	Increased		Solyc02g068760.4	6.49474	2.19145	Increased		Solyc03g150157.1	11.6763	1.67625	Increased
	Solyc02g081130.3	1.58519	2.12621	Increased		Solyc02g030480.4	5.85037	5.9106	Increased		Solyc02g090060.1	2.18086	1.94865	Increased		Solyc02g069290.3	2.50394	1.10375	Increased		Solyc03g116280.3	7.35788	1.87151	Increased
	Solyc02g081500.3	2.13193	1.0026	Increased		Solyc02g031710.3	1.92159	1.13097	Increased		Solyc02g090220.3	6.19386	3.3326	Increased		Solyc02g069450.3	34.9448	4.16527	Increased		Solyc03g116720.3	2.43587	4.92852	Increased
	Solyc02g081550.3	8.41696	2.3595	Increased		Solyc02g031740.3	28.0231	2.20423	Increased		Solyc02g090310.1	7.95718	2.46938	Increased		Solyc02g069460.3	54.6701	2.98153	Increased		Solyc03g116870.3	4.73717	1.47156	Increased
	Solyc02g081600.4	10.5723	1.54547	Increased		Solyc02g031750.3	2.55942	2.67859	Increased		Solyc02g090330.3	2.53	1.32121	Increased		Solyc02g069490.4	3.95838	1.77367	Increased		Solyc03g116930.3	6.50894	1.20073	Increased
	Solyc02g081850.4	1.57551	1.07989	Increased		Solyc02g031770.4	3.15379	1.3347	Increased		Solyc02g090580.3	6.13641	1.04194	Increased		Solyc02g069500.1	1.36725	1.02284	Increased		Solyc03g116970.3	6.44924	1.97881	Increased
	Solyc02g081900.4	2.39229	1.46819	Increased		Solyc02g032100.4	15.0242	1.81486	Increased		Solyc02g090680.3	3.94832	2.02457	Increased		Solyc02g069510.1	4.27178	1.81335	Increased		Solyc03g116973.1	2.66117	5.45874	Increased
	Solyc02g082290.4	5.67409	1.52429	Increased		Solyc02g032940.4	8.92944	1.28848	Increased		Solyc02g091000.4	1.73814	1.0198	Increased		Solyc02g069560.3	5.66923	2.69311	Increased		Solyc03g117050.4	6.01066	2.24318	Increased
	Solyc02g082770.3	6.50489	1.03197	Increased		Solyc02g033030.3	2.40098	2.00226	Increased		Solyc02g091560.3	3.38059	1.20383	Increased		Solyc02g069620.4	4.63373	1.68754	Increased		Solyc03g117420.4	23.8649	1.38769	Increased
	Solyc02g083120.3	4.34625	2.528	Increased		Solyc02g036260.4	1.40769	1.724	Increased		Solyc02g091690.3	8.85583	1.1145	Increased		Solyc02g069670.4	4.44055	1.07828	Increased		Solyc03g118820.4	2.92464	1.01439	Increased
	Solyc02g083130.4	2.02244	1.01997	Increased		Solyc02g036430.2	1.31161	1.90439	Increased		Solyc02g091860.3	10.1467	1.42091	Increased		Solyc02g069690.1	1.53564	1.01107	Increased		Solyc03g118930.2	1.39321	2.89114	Increased
	Solyc02g083520.2	1.48034	1.07114	Increased		Solyc02g036460.3	2.39304	1.31426	Increased		Solyc02g092030.3	1.48267	4.01118	Increased		Solyc02g069910.2	11.9606	2.53919	Increased		Solyc03g119320.1	2.78214	1.1024	Increased
	Solyc02g083610.4	3.82292	1.08388	Increased		Solyc02g037550.3	1.86293	1.45574	Increased		Solyc02g092050.3	6.22824	1.62296	Increased		Solyc02g070210.3	22.4359	3.2663	Increased		Solyc03g119540.3	3.48321	1.18615	Increased
	Solyc02g083640.4	3.63838	2.13714	Increased		Solyc02g150116.1	3.39936	4.28777	Increased		Solyc02g092070.3	4.99831	1.60798	Increased		Solyc02g070420.2	2.992	1.91211	Increased		Solyc03g120030.1	1.34181	1.26507	Increased
	Solyc02g083670.4	17.5789	1.82158	Increased		Solyc02g038640.3	3.20522	4.77663	Increased		Solyc02g092410.3	4.29962	1.28827	Increased		Solyc02g070940.1	12.8093	3.77592	Increased		Solyc03g120420.3	11.4853	2.25424	Increased
	Solyc02g083890.4	4.54509	1.86428	Increased		Solyc02g038670.3	1.79218	5.07226	Increased		Solyc02g092680.1	6.85158	1.13347	Increased		Solyc02g070950.1	29.3855	6.26286	Increased		Solyc03g121010.4	8.06544	1.33493	Increased
	Solyc02g084440.4	21.1241	1.25053	Increased		Solyc02g062030.1	2.2344	5.29695	Increased		Solyc02g092950.3	5.90592	1.13871	Increased		Solyc02g070970.1	7.38561	6.61722	Increased		Solyc03g121140.4	4.58322	3.09362	Increased
	Solyc02g084780.4	2.07918	5.2641	Increased		Solyc02g062160.1	4.23204	1.33261	Increased		Solyc02g093220.3	6.61928	1.31117	Increased		Solyc02g070980.1	7.43182	7.48879	Increased		Solyc03g121300.2	4.53038	1.43671	Increased
	Solyc02g084850.3	5.90471	4.70168	Increased		Solyc02g062170.3	1.43894	4.13779	Increased		Solyc02g093480.4	4.69254	2.21125	Increased		Solyc02g070990.1	2.76748	5.5721	Increased		Solyc03g121900.1	13.0882	1.126	Increased
	Solyc02g085030.4	7.50171	1.16329	Increased		Solyc02g062240.3	3.99311	1.1153	Increased		Solyc02g093720.3	8.61574	1.2229	Increased		Solyc02g071000.1	6.50553	7.16236	Increased		Solyc03g123580.4	2.65664	5.03929	Increased
	Solyc02g085145.1	2.78069	4.54007	Increased		Solyc02g062460.4	23.3709	1.33634	Increased		Solyc02g093930.4	7.01048	1.01033	Increased		Solyc02g071010.1	64.1026	5.13711	Increased		Solyc04g006960.3	3.30983	1.11851	Increased
	Solyc02g085160.1	9.21212	1.65893	Increased		Solyc02g062700.3	7.45888	2.13868	Increased		Solyc02g094190.3	1.56838	1.31686	Increased		Solyc02g071020.3	11.1137	4.36816	Increased		Solyc04g007000.2	8.18009	1.70444	Increased
	Solyc02g085500.4	2.82418	1.23376	Increased		Solyc02g062860.3	1.68164	3.71388	Increased		Solyc03g005060.4	31.7582	1.85972	Increased		Solyc02g071030.2	104.787	4.0938	Increased		Solyc04g007210.3	4.5209	2.40877	Increased
	Solyc02g085630.3	5.01453	8.95826	Increased		Solyc02g063030.4	9.62585	2.49386	Increased		Solyc03g005770.3	23.9809	1.1569	Increased		Solyc02g071100.3	1.44667	1.67328	Increased		Solyc04g007310.2	11.8018	2.61918	Increased
	Solyc02g085750.4	7.11368	3.70754	Increased		Solyc02g063090.3	14.7373	1.62463	Increased		Solyc03g005780.3	23.751	1.61391	Increased		Solyc02g071110.3	8.41858	2.23443	Increased		Solyc04g007400.4	10.7007	1.35033	Increased
	Solyc02g085760.2	2.39498	1.29064	Increased		Solyc02g063280.4	2.19919	1.15056	Increased		Solyc03g005960.3	5.55833	1.25611	Increased		Solyc02g071490.4	3.59939	4.32412	Increased		Solyc04g007540.3	4.76807	1.42971	Increased
	Solyc02g085910.4	2.48665	3.80543	Increased		Solyc02g063430.4	3.13451	1.89849	Increased		Solyc03g006220.4	3.09615	2.43689	Increased		Solyc02g071880.3	16.1757	1.34961	Increased		Solyc04g007770.3	2.84981	7.25176	Increased
	Solyc02g086190.3	1.57716	4.79658	Increased		Solyc02g063520.3	3.01883	1.23341	Increased		Solyc03g006260.4	5.57107	3.2212	Increased		Solyc02g071930.2	4.56053	4.61586	Increased		Solyc04g007780.3	3.32384	1.56538	Increased
	Solyc02g086250.4	1.54046	1.21592	Increased		Solyc02g064770.4	9.18152	1.71797	Increased		Solyc03g006310.4	5.45445	1.01942	Increased		Solyc02g072240.3	1.52966	1.31206	Increased		Solyc04g007970.3	16.6902	1.07984	Increased
	Solyc02g086350.3	3.62833	1.71363	Increased		Solyc02g065010.1	2.03872	2.17508	Increased		Solyc03g006410.3	4.0282	1.51913	Increased		Solyc02g072440.4	12.6393	1.72252	Increased		Solyc04g008230.3	5.27892	1.32793	Increased
	Solyc02g086452.1	23.9005	1.67109	Increased		Solyc02g065280.3	2.614	1.11817	Increased		Solyc03g006840.4	8.88494	1.43224	Increased		Solyc02g072500.3	3.58959	1.71529	Increased		Solyc04g009660.2	1.38051	2.52311	Increased
	Solyc02g086454.1	30.3169	1.59003	Increased		Solyc02g065370.3	8.76209	1.10278	Increased		Solyc03g006870.3	14.7954	1.26354	Increased		Solyc02g076730.3	4.64539	1.70459	Increased		Solyc04g011430.3	32.3955	1.11283	Increased
	Solyc02g086456.1	8.91931	1.36901	Increased		Solyc02g066930.3	8.56249	1.80139	Increased		Solyc03g006880.3	6.19666	3.84467	Increased		Solyc02g076750.3	6.32069	1.25281	Increased		Solyc04g011440.4	4.22865	1.52776	Increased
	Solyc02g086458.1	47.3089	1.60555	Increased		Solyc02g066970.1	2.24202	1.45501	Increased		Solyc03g006980.4	15.0825	2.18996	Increased		Solyc02g076820.4	8.5374	1.55211	Increased		Solyc04g014410.4	1.36458	4.61847	Increased
	Solyc02g086480.1	24.1973	1.42432	Increased		Solyc02g067010.3	2.50311	1.24585	Increased		Solyc03g007060.3	1.80625	1.63777	Increased		Solyc02g076920.3	1.32056	2.87059	Increased		Solyc04g014510.3	10.7693	1.23136	Increased
	Solyc02g086490.3	7.19977	1.42821	Increased		Solyc02g067240.3	5.9253	2.10733	Increased		Solyc03g007130.4	6.72831	1.2127	Increased		Solyc02g077050.3	3.61454	2.2154	Increased		Solyc04g014520.1	1.37015	1.84329	Increased
	Solyc02g086760.1	3.03584	1.32307	Increased		Solyc02g067360.3	5.19514	2.30362	Increased		Solyc03g007460.3	4.72138	1.19433	Increased		Solyc02g077160.3	11.6243	2.09079	Increased		Solyc04g014530.1	1.51164	1.00801	Increased
	Solyc02g086960.2	1.82054	5.19343	Increased		Solyc02g067510.3	1.74505	1.1257	Increased		Solyc03g007700.1	1.75423	1.56906	Increased		Solyc02g077210.1	1.88096	1.26031	Increased		Solyc04g014830.3	2.46039	1.00844	Increased
	Solyc02g086970.4	17.4783	1.68976	Increased		Solyc02g067520.4	5.70186	1.39339	Increased		Solyc03g007970.2	2.6257	1.29178	Increased		Solyc02g077240.4	11.0396	1.19094	Increased		Solyc04g015520.3	2.30915	1.33323	Increased
	Solyc02g086980.3	2.9129	1.65907	Increased		Solyc02g067660.4	2.94486	1.64543	Increased		Solyc03g025240.3	6.91425	2.80437	Increased		Solyc02g077300.2	1.55972	1.98476	Increased		Solyc04g018055.1	2.66117	5.45874	Increased
	Solyc02g087060.4	10.3257	1.1703	Increased		Solyc02g067750.4	1.58725	1.10714	Increased		Solyc03g025470.4	5.88163	1.3337	Increased		Solyc02g077330.3	7.96397	1.515	Increased		Solyc04g040210.4	2.99226	1.06095	Increased
	Solyc02g087120.4	1.76656	3.51467	Increased		Solyc02g067910.1	2.91545	1.03636	Increased		Solyc03g025900.3	7.7816	1.44752	Increased		Solyc02g077480.1	3.11256	1.43527	Increased		Solyc04g025560.4	10.9191	6.40883	Increased
	Solyc02g087400.1	9.95563	1.00801	Increased		Solyc02g068040.3	2.76233	1.08792	Increased		Solyc03g026040.4	6.02415	2.66232	Increased		Solyc02g077560.3	15.0417	1.00301	Increased		Solyc04g049080.4	2.64	1.07423	Increased
	Solyc02g087430.4	7.37344	1.95984	Increased		Solyc02g068120.3	6.33488	1.24394	Increased		Solyc03g031800.3	10.9956	1.86805	Increased		Solyc02g077570.3	4.57244	2.12347	Increased		Solyc04g049340.3	1.58851	1.52853	Increased
	Solyc02g087440.4	1.86662	1.92909	Increased		Solyc02g068400.3	5.32447	1.98511	Increased		Solyc03g031910.3	3.84289	1.24844	Increased		Solyc02g077710.1	16.9323	1.48834	Increased		Solyc04g049625.1	7.01767	7.41139	Increased
	Solyc02g087560.1	5.02162	1.03951	Increased		Solyc02g068420.4	23.9552	1.09359	Increased		Solyc03g032240.4	14.1246	2.21154	Increased		Solyc02g077840.2	1.86213	1.35939	Increased		Solyc04g150133.1	11.2617	3.71546	Increased
	Solyc02g087610.1	2.27101	2.16354	Increased		Solyc02g068510.2	2.14092	2.32731	Increased		Solyc03g033710.3	1.31593	3.85364	Increased		Solyc02g077920.4	15.197	2.06002	Increased		Solyc04g050250.1	1.40113	2.33494	Increased
	Solyc02g087880.3	13.3443	2.06263	Increased		Solyc02g068600.3	2.53744	1.4604	Increased		Solyc03g034070.1	3.44421	1.02453	Increased		Solyc02g077950.3	4.11929	1.29606	Increased		Solyc04g050730.3	42.3413	1.49523	Increased
	Solyc02g088230.3	10.724	1.37346	Increased		Solyc02g068610.2	2.23666	1.84088	Increased		Solyc03g034100.4	2.43038	4.79955	Increased		Solyc02g077990.3	12.8016	1.11447	Increased		Solyc04g050826.1	4.53372	6.42967	Increased
	Solyc02g088240.4	14.7812	3.2165	Increased		Solyc02g068615.1	1.72723	3.33884	Increased		Solyc03g043770.4	15.2865	1.09866	Increased		Solyc02g078040.3	24.9014	2.31413	Increased		Solyc04g051610.3	2.25108	1.08321	Increased
	Solyc02g088470.1	5.60909	1.16677	Increased		Solyc02g068890.3	1.97326	1.35443	Increased		Solyc03g044590.2	1.63566	2.48239	Increased		Solyc02g078400.3	12.9574	1.70999	Increased		Solyc04g053080.4	33.79	1.18824	Increased
	Solyc02g088830.4	2.67423	2.17678	Increased		Solyc02g069450.3	10.4658	1.80069	Increased		Solyc03g044600.2	8.72883	1.68619	Increased		Solyc02g078760.1	18.9835	1.93396	Increased		Solyc04g053130.4	26.4733	1.22911	Increased
	Solyc02g089210.4	3.49567	1.59954	Increased		Solyc02g069680.3	1.70589	1.28407	Increased		Solyc03g044900.3	5.6302	1.07709	Increased		Solyc02g078910.3	27.3642	2.59061	Increased		Solyc04g054500.3	70.5913	1.71475	Increased
	Solyc02g089250.4	12.3147	1.10125	Increased		Solyc02g069770.3	3.48914	1.40754	Increased		Solyc03g045070.1	1.68292	1.63571	Increased		Solyc02g078950.4	49.1223	1.81209	Increased		Solyc04g054760.3	16.2525	1.57939	Increased
	Solyc02g089690.3	3.61028	1.87888	Increased		Solyc02g069810.3	2.91151	2.54251	Increased		Solyc03g071590.3	14.1144	3.26229	Increased		Solyc02g079280.3	1.91084	2.91869	Increased		Solyc04g054930.3	11.9488	1.20632	Increased
	Solyc02g089790.4	2.57628	1.36141	Increased		Solyc02g070070.1	1.76246	2.57146	Increased		Solyc03g071790.1	4.9315	6.45065	Increased		Solyc02g079430.4	9.92544	2.25649	Increased		Solyc04g057940.4	6.32436	1.10093	Increased
	Solyc02g090220.3	4.3819	6.39387	Increased		Solyc02g070100.3	8.2151	1.42822	Increased		Solyc03g150133.1	2.68671	5.31145	Increased		Solyc02g079520.3	6.61881	1.35043	Increased		Solyc04g058150.3	26.3841	1.29771	Increased
	Solyc02g090310.1	4.75353	4.44592	Increased		Solyc02g070210.3	2.41693	2.01865	Increased		Solyc03g053040.1	3.47629	1.57864	Increased		Solyc02g079930.3	8.4352	1.15056	Increased		Solyc04g064770.1	78.2484	7.02333	Increased
	Solyc02g090450.3	1.38708	3.71764	Increased		Solyc02g070310.3	42.296	1.32178	Increased		Solyc03g058400.4	7.92531	3.4049	Increased		Solyc02g079950.3	36.2541	1.98192	Increased		Solyc04g150160.1	17.8881	2.09309	Increased
	Solyc02g091300.3	1.39726	4.07384	Increased		Solyc02g070330.4	16.3296	1.00394	Increased		Solyc03g059260.4	5.0414	1.0915	Increased		Solyc02g080160.4	56.0203	3.68309	Increased		Solyc04g071340.5	34.9469	2.52182	Increased
	Solyc02g091710.3	2.55259	1.31456	Increased		Solyc02g070420.2	3.62186	2.389	Increased		Solyc03g059270.4	7.08779	2.67876	Increased		Solyc02g080190.3	2.17916	1.83175	Increased		Solyc04g071800.3	29.3029	2.10335	Increased
	Solyc02g091840.3	25.5403	1.07994	Increased		Solyc02g070540.3	13.9295	1.41073	Increased		Solyc03g062700.4	3.48492	1.05916	Increased		Solyc02g080220.3	1.5875	4.2105	Increased		Solyc04g072460.3	15.6605	1.83737	Increased
	Solyc02g091860.3	9.74764	2.0209	Increased		Solyc02g070570.4	37.1986	1.36736	Increased		Solyc03g062710.4	3.88753	1.48315	Increased		Solyc02g080390.2	12.6958	2.73702	Increased		Solyc04g072470.4	1.58738	4.73298	Increased
	Solyc02g092070.3	1.30289	2.67285	Increased		Solyc02g070640.3	8.10329	1.10104	Increased		Solyc03g062720.3	2.54841	1.7845	Increased		Solyc02g080400.3	4.04422	3.71215	Increased		Solyc04g072740.3	3.94083	1.16244	Increased
	Solyc02g092420.4	5.40801	1.00705	Increased		Solyc02g070650.2	10.1273	1.50143	Increased		Solyc03g063720.4	2.11462	1.14682	Increased		Solyc02g080480.3	1.55566	1.26537	Increased		Solyc04g072890.4	14.5609	1.54124	Increased
	Solyc02g092490.3	2.76572	1.56058	Increased		Solyc02g070800.2	1.73652	1.30707	Increased		Solyc03g013440.4	1.58825	3.12831	Increased		Solyc02g080490.3	8.65714	1.11386	Increased		Solyc04g072940.4	1.92239	1.41743	Increased
	Solyc02g092590.3	9.50986	3.37616	Increased		Solyc02g070820.1	2.83046	5.65116	Increased		Solyc03g078150.3	2.34731	1.33728	Increased		Solyc02g080520.4	2.07389	1.24158	Increased		Solyc04g074340.3	13.5028	2.03058	Increased
	Solyc02g092670.1	12.0011	2.14441	Increased		Solyc02g071010.1	14.2467	1.47327	Increased		Solyc03g078640.1	8.26749	1.48988	Increased		Solyc02g080530.3	25.459	1.21668	Increased		Solyc04g074400.1	3.09218	2.11514	Increased
	Solyc02g092710.3	6.32922	1.62326	Increased		Solyc02g071020.3	15.0554	1.75702	Increased		Solyc03g078650.4	4.05839	1.09666	Increased		Solyc02g080540.1	25.7038	2.42202	Increased		Solyc04g074530.3	1.75056	4.93917	Increased
	Solyc02g092720.1	3.12589	1.77318	Increased		Solyc02g071030.2	30.0066	1.55723	Increased		Solyc03g078720.4	2.43368	1.64919	Increased		Solyc02g080660.3	7.87612	1.0331	Increased		Solyc04g074850.3	43.499	2.34822	Increased
	Solyc02g092770.3	5.98118	1.09116	Increased		Solyc02g071110.3	1.46779	1.67532	Increased		Solyc03g078730.3	1.71282	1.61471	Increased		Solyc02g080790.4	2.85638	3.0433	Increased		Solyc04g076050.4	20.4408	1.19396	Increased
	Solyc02g092860.3	1.8773	1.23847	Increased		Solyc02g071200.4	1.75605	2.08827	Increased		Solyc03g081230.1	4.99075	1.48059	Increased		Solyc02g080900.3	4.53745	1.7566	Increased		Solyc04g076200.3	6.96534	1.03331	Increased
	Solyc02g092950.3	1.47834	1.0582	Increased		Solyc02g071310.3	3.83761	2.06415	Increased		Solyc03g083510.4	2.95361	1.44149	Increased		Solyc02g081130.3	1.99521	4.56427	Increased		Solyc04g076720.3	3.93624	3.06714	Increased
	Solyc02g092980.3	7.14806	1.48793	Increased		Solyc02g071490.4	8.43198	3.28175	Increased		Solyc03g083720.1	7.60811	1.52247	Increased		Solyc02g081270.4	8.3925	1.61734	Increased		Solyc04g077230.1	6.50896	1.81663	Increased
	Solyc02g093050.3	7.63678	1.73875	Increased		Solyc02g071610.3	15.1558	4.12873	Increased		Solyc03g093250.2	10.6471	1.09043	Increased		Solyc02g081300.3	3.00476	1.10154	Increased		Solyc04g077650.3	6.70955	2.70129	Increased
	Solyc02g094330.3	8.22591	1.26171	Increased		Solyc02g071620.3	9.75594	3.10791	Increased		Solyc03g093260.3	15.9957	1.22541	Increased		Solyc02g081440.4	6.34614	2.52613	Increased		Solyc04g077700.1	1.31904	4.46868	Increased
	Solyc03g005060.4	18.4878	1.93637	Increased		Solyc02g071770.3	5.80063	2.03959	Increased		Solyc03g093330.4	7.12024	1.18094	Increased		Solyc02g081550.3	3.78812	2.73669	Increased		Solyc04g078300.3	1.54082	2.6656	Increased
	Solyc03g005480.4	11.4633	1.78454	Increased		Solyc02g071810.4	1.77923	2.26918	Increased		Solyc03g093370.2	4.66603	6.38083	Increased		Solyc02g081730.3	9.23868	1.12198	Increased		Solyc04g078470.3	44.1638	1.54643	Increased
	Solyc03g005760.1	23.0133	1.51013	Increased		Solyc02g071820.4	2.77339	1.29708	Increased		Solyc03g095180.3	9.95907	1.34546	Increased		Solyc02g081980.3	2.79797	1.48982	Increased		Solyc04g078520.3	1.85979	1.14148	Increased
	Solyc03g005770.3	21.0273	1.35291	Increased		Solyc02g071880.3	7.12356	1.16175	Increased		Solyc03g095310.3	9.35443	1.60043	Increased		Solyc02g082490.4	2.57737	1.09058	Increased		Solyc04g078640.3	1.80007	2.26784	Increased
	Solyc03g005780.3	39.1445	1.92207	Increased		Solyc02g071920.3	2.36108	3.18223	Increased		Solyc03g095600.1	13.9982	1.18757	Increased		Solyc02g082820.3	5.39838	2.95602	Increased		Solyc04g078790.3	1.4269	2.6012	Increased
	Solyc03g005820.3	3.11486	1.34644	Increased		Solyc02g072105.1	2.5839	1.27398	Increased		Solyc03g095820.4	2.4903	2.22554	Increased		Solyc02g083620.3	4.94876	1.80446	Increased		Solyc04g079190.4	5.41708	1.67577	Increased
	Solyc03g006100.4	3.0144	1.00065	Increased		Solyc02g072170.3	2.17061	2.26544	Increased		Solyc03g095970.3	4.02288	2.22189	Increased		Solyc02g083630.3	2.2644	1.07673	Increased		Solyc04g079480.2	1.8976	4.95775	Increased
	Solyc03g006260.4	10.8195	2.22207	Increased		Solyc02g072240.3	38.3726	2.93167	Increased		Solyc03g096140.2	1.72032	4.20812	Increased		Solyc02g083640.4	9.4817	2.75485	Increased		Solyc04g079700.3	55.4278	2.36129	Increased
	Solyc03g006410.3	2.41601	3.00343	Increased		Solyc02g072440.4	4.18069	1.45975	Increased		Solyc03g096160.3	5.17515	6.65014	Increased		Solyc02g083670.4	14.9723	1.7132	Increased		Solyc04g079760.4	1.88696	1.31408	Increased
	Solyc03g006630.3	2.90089	1.77286	Increased		Solyc02g072500.3	1.9193	1.31481	Increased		Solyc03g096250.3	3.23877	1.37303	Increased		Solyc02g083690.2	1.8445	2.15785	Increased		Solyc04g080490.4	2.24249	1.01034	Increased
	Solyc03g006840.4	16.8267	2.08268	Increased		Solyc02g072520.3	3.69561	1.28556	Increased		Solyc03g096260.3	3.37052	3.47808	Increased		Solyc02g083760.4	11.3326	1.61432	Increased		Solyc04g080520.1	1.34423	1.30219	Increased
	Solyc03g006880.3	2.88621	2.15439	Increased		Solyc02g076690.3	4.04614	1.7238	Increased		Solyc03g096870.3	7.93271	1.12192	Increased		Solyc02g083810.4	16.1893	1.23178	Increased		Solyc04g080720.4	8.58188	1.03167	Increased
	Solyc03g006980.4	12.5054	3.24907	Increased		Solyc02g076800.1	4.93326	1.12474	Increased		Solyc03g096890.3	12.2602	1.47926	Increased		Solyc02g083890.4	17.4601	3.38401	Increased		Solyc04g081000.3	19.5338	1.53436	Increased
	Solyc03g007050.3	2.20747	1.26612	Increased		Solyc02g077030.3	3.60443	5.71687	Increased		Solyc03g097390.3	3.42184	2.91724	Increased		Solyc02g084210.1	10.3121	2.75638	Increased		Solyc04g081250.1	1.63746	1.00506	Increased
	Solyc03g007360.3	2.28958	3.24493	Increased		Solyc02g077090.4	2.59877	1.73021	Increased		Solyc03g097570.3	1.55838	4.63042	Increased		Solyc02g084400.4	5.65066	1.6388	Increased		Solyc04g081460.2	4.92994	1.90005	Increased
	Solyc03g007460.3	1.3715	1.86912	Increased		Solyc02g077160.3	5.27956	1.60729	Increased		Solyc03g098060.3	4.85626	1.48572	Increased		Solyc02g084440.4	15.8682	1.34083	Increased		Solyc04g081755.2	1.41987	1.85844	Increased
	Solyc03g007700.1	1.43878	1.36107	Increased		Solyc02g077260.3	6.8368	4.96388	Increased		Solyc03g098640.4	7.60786	1.25509	Increased		Solyc02g075620.4	1.80495	3.885	Increased		Solyc04g082500.4	2.63363	1.82985	Increased
	Solyc03g007890.3	1.95598	1.28526	Increased		Solyc02g077300.2	1.43711	4.61778	Increased		Solyc03g019890.3	30.2764	1.46145	Increased		Solyc02g084600.4	1.81982	1.50399	Increased		Solyc04g082745.1	2.59014	2.64707	Increased
	Solyc03g025370.3	4.80894	1.74857	Increased		Solyc02g077400.4	5.66698	2.04952	Increased		Solyc03g019790.3	37.5495	1.88255	Increased		Solyc02g084670.4	5.91902	6.77524	Increased		Solyc05g005865.1	2.1769	4.16196	Increased
	Solyc03g025470.4	1.36415	1.23567	Increased		Solyc02g077590.1	1.4819	3.60345	Increased		Solyc03g019640.1	1.85889	1.82219	Increased		Solyc02g084720.3	22.4004	1.66792	Increased		Solyc05g006700.4	1.51964	1.35502	Increased
	Solyc03g025510.3	8.24572	1.11296	Increased		Solyc02g077610.3	2.25307	2.35039	Increased		Solyc03g111610.3	4.97166	1.29171	Increased		Solyc02g084850.3	31.5205	4.95586	Increased		Solyc05g006850.4	3.18067	1.15994	Increased
	Solyc03g025790.4	3.76566	2.2957	Increased		Solyc02g077710.1	80.6288	3.95143	Increased		Solyc03g111970.4	3.7962	1.13539	Increased		Solyc02g084990.3	5.01003	1.72894	Increased		Solyc05g006920.4	21.208	1.49098	Increased
	Solyc03g026040.4	1.46232	1.55678	Increased		Solyc02g077730.3	3.24621	1.39335	Increased		Solyc03g112010.4	13.1055	2.19668	Increased		Solyc02g085170.4	2.75903	1.92244	Increased		Solyc05g006980.3	6.59147	1.09686	Increased
	Solyc03g026100.1	3.34871	1.36956	Increased		Solyc02g077910.4	2.73808	2.53926	Increased		Solyc03g112030.3	5.76903	3.66448	Increased		Solyc02g085190.2	2.39134	4.88355	Increased		Solyc05g006990.3	1.36183	1.19697	Increased
	Solyc03g026110.4	13.7345	1.42219	Increased		Solyc02g078040.3	3.90788	4.57141	Increased		Solyc03g112240.1	1.71282	2.06058	Increased		Solyc02g085290.3	2.7236	1.57934	Increased		Solyc05g007420.2	4.59305	5.3728	Increased
	Solyc03g031600.3	11.2195	1.52921	Increased		Solyc02g078150.4	9.3316	1.79983	Increased		Solyc03g112390.3	3.83659	2.25143	Increased		Solyc02g085390.4	6.61573	1.18645	Increased		Solyc05g008155.1	6.50245	2.48153	Increased
	Solyc03g031730.3	4.76452	1.60761	Increased		Solyc02g078160.3	4.04492	1.45477	Increased		Solyc03g112760.3	18.0123	2.13056	Increased		Solyc02g085480.4	1.48031	1.02626	Increased		Solyc05g009210.2	3.50966	1.23094	Increased
	Solyc03g031760.4	12.0571	1.39874	Increased		Solyc02g078450.3	12.8411	2.33729	Increased		Solyc03g112880.1	5.62561	1.12276	Increased		Solyc02g085490.2	12.7706	1.00522	Increased		Solyc05g009230.3	8.00268	1.31201	Increased
	Solyc03g031940.4	43.8149	2.26088	Increased		Solyc02g078660.4	2.21088	1.55561	Increased		Solyc03g113090.3	12.9578	1.46799	Increased		Solyc02g085590.4	7.8236	3.48489	Increased		Solyc05g009257.1	1.83126	1.60514	Increased
	Solyc03g032180.3	3.26471	1.04265	Increased		Solyc02g078700.3	2.37359	1.20624	Increased		Solyc03g114030.3	14.3571	1.10219	Increased		Solyc02g086140.2	1.50548	2.05542	Increased		Solyc05g009270.4	2.44186	1.27943	Increased
	Solyc03g032190.3	2.78353	1.74502	Increased		Solyc02g078830.4	5.22238	1.24272	Increased		Solyc03g114520.3	5.90964	1.01305	Increased		Solyc02g086180.4	4.48761	1.69426	Increased		Solyc05g009500.3	57.0214	1.45338	Increased
	Solyc03g032220.3	3.331	1.21178	Increased		Solyc02g078850.1	4.67112	1.40354	Increased		Solyc03g114640.4	7.08578	1.10761	Increased		Solyc02g086250.4	2.6131	1.49568	Increased		Solyc05g009590.3	3.26767	1.60546	Increased
	Solyc03g034000.3	2.75066	1.25174	Increased		Solyc02g078950.4	4.09634	1.64917	Increased		Solyc03g114705.1	1.30558	1.75187	Increased		Solyc02g086350.3	2.43285	1.35121	Increased		Solyc05g010240.4	4.28663	1.13453	Increased
	Solyc03g034020.4	4.34168	1.07396	Increased		Solyc02g079030.3	1.6668	1.02552	Increased		Solyc03g114850.4	41.0323	2.0001	Increased		Solyc02g086450.1	4.08925	1.94324	Increased		Solyc05g012050.4	2.80373	1.00284	Increased
	Solyc03g034370.1	1.43477	1.57592	Increased		Solyc02g079080.2	1.7286	4.38659	Increased		Solyc03g114890.4	36.6958	3.06221	Increased		Solyc02g086470.3	1.85979	1.06162	Increased		Solyc05g013850.2	2.68367	1.44104	Increased
	Solyc03g043770.4	12.7674	1.39484	Increased		Solyc02g079140.2	1.50314	4.18762	Increased		Solyc03g114960.4	13.6599	1.10412	Increased		Solyc02g086480.1	3.75402	4.43618	Increased		Solyc05g013870.4	4.60855	1.04286	Increased
	Solyc03g043940.4	2.64605	1.67057	Increased		Solyc02g079210.3	6.01759	1.23757	Increased		Solyc03g115165.1	3.82613	1.71757	Increased		Solyc02g086530.4	1.60779	1.37738	Increased		Solyc05g014150.4	1.87021	1.70307	Increased
	Solyc03g044300.3	4.27079	1.03639	Increased		Solyc02g079320.3	1.85087	1.30484	Increased		Solyc03g115560.3	10.4282	1.24366	Increased		Solyc02g086650.3	6.30197	1.28139	Increased		Solyc05g014260.3	9.40931	1.22904	Increased
	Solyc03g044330.1	22.5891	1.03982	Increased		Solyc02g079340.3	1.93683	1.28668	Increased		Solyc03g115620.2	1.53617	4.48706	Increased		Solyc02g086740.1	6.04039	1.32178	Increased		Solyc05g014630.2	1.40622	3.53565	Increased
	Solyc03g044710.4	3.55669	2.06002	Increased		Solyc02g079415.1	5.67279	1.20029	Increased		Solyc03g115900.4	13.6695	1.20082	Increased		Solyc02g086760.1	3.80603	1.79736	Increased		Solyc05g015480.3	1.85813	1.8757	Increased
	Solyc03g044790.3	17.329	2.92716	Increased		Solyc02g079490.3	2.14342	4.83019	Increased		Solyc03g116200.2	1.81338	4.73629	Increased		Solyc02g086930.4	15.6842	1.26748	Increased		Solyc05g015800.3	11.782	1.56604	Increased
	Solyc03g045070.1	2.35286	2.26932	Increased		Solyc02g079500.4	2.53909	2.23894	Increased		Solyc03g150158.1	1.89528	4.39468	Increased		Solyc02g087410.4	4.31531	1.73187	Increased		Solyc05g016390.4	2.76249	1.57993	Increased
	Solyc03g046440.3	1.81434	1.46535	Increased		Solyc02g079520.3	2.43274	3.02064	Increased		Solyc03g116280.3	1.62041	1.5101	Increased		Solyc02g087440.4	1.72325	2.16836	Increased		Solyc05g024120.3	3.63547	1.38551	Increased
	Solyc03g071590.3	5.48399	1.46513	Increased		Solyc02g079750.4	19.0894	1.59963	Increased		Solyc03g116530.3	6.39213	1.66767	Increased		Solyc02g087450.3	3.66833	2.24757	Increased		Solyc05g024160.3	1.66684	1.79679	Increased
	Solyc03g071790.1	5.14711	6.72419	Increased		Solyc02g079920.3	2.42022	2.59202	Increased		Solyc03g116720.3	1.79784	3.73789	Increased		Solyc02g087660.4	1.75582	1.34807	Increased		Solyc05g025680.3	4.77072	2.23864	Increased
	Solyc03g150133.1	2.02742	5.30104	Increased		Solyc02g079930.3	5.93784	2.27206	Increased		Solyc03g116870.3	8.52543	1.56478	Increased		Solyc02g087880.3	30.511	2.78426	Increased		Solyc05g047550.4	5.25397	1.86991	Increased
	Solyc03g059270.4	6.55838	2.76573	Increased		Solyc02g080070.3	3.30616	1.12609	Increased		Solyc03g116910.3	3.50044	1.15037	Increased		Solyc02g087980.3	8.92184	1.43816	Increased		Solyc05g047600.4	1.36557	1.7067	Increased
	Solyc03g059360.1	1.81082	1.28415	Increased		Solyc02g080160.4	6.9849	3.07179	Increased		Solyc03g116920.3	7.88978	1.67782	Increased		Solyc02g088000.3	8.99102	1.00463	Increased		Solyc05g048810.4	8.46691	1.11761	Increased
	Solyc03g059390.3	1.47971	1.10518	Increased		Solyc02g080300.3	5.03907	1.83563	Increased		Solyc03g117340.1	4.07098	1.27648	Increased		Solyc02g088100.3	26.4317	2.01081	Increased		Solyc05g050220.3	1.59196	1.39287	Increased
	Solyc03g062710.4	3.57186	1.26478	Increased		Solyc02g080320.4	1.94684	1.42959	Increased		Solyc03g118480.4	5.54944	1.43198	Increased		Solyc02g088230.3	4.89823	1.34153	Increased		Solyc05g050770.4	1.46628	1.41679	Increased
	Solyc03g062900.3	2.60642	1.32108	Increased		Solyc02g080450.1	3.22426	1.47833	Increased		Solyc03g118770.4	12.9702	1.43894	Increased		Solyc02g088380.4	8.53562	5.86682	Increased		Solyc05g050820.3	2.4666	1.83289	Increased
	Solyc03g063550.1	2.74892	1.76137	Increased		Solyc02g080480.3	4.13751	1.25605	Increased		Solyc03g118780.3	49.9428	1.98791	Increased		Solyc02g088390.4	8.12294	1.11045	Increased		Solyc05g050830.3	6.54815	1.46147	Increased
	Solyc03g078100.3	5.91183	1.5588	Increased		Solyc02g080490.3	9.05595	1.02962	Increased		Solyc03g118850.4	1.784	1.33132	Increased		Solyc02g088740.1	1.73771	1.09894	Increased		Solyc05g051010.4	2.65818	1.12782	Increased
	Solyc03g078630.3	6.14884	1.02655	Increased		Solyc02g080520.4	5.54207	1.42943	Increased		Solyc03g118950.3	3.12253	3.3455	Increased		Solyc02g088830.4	5.3648	3.0138	Increased		Solyc05g051750.3	4.46426	1.2625	Increased
	Solyc03g078650.4	2.07005	1.15337	Increased		Solyc02g080530.3	15.9792	1.5897	Increased		Solyc03g119080.4	24.6125	1.31426	Increased		Solyc02g089080.2	29.4785	2.50777	Increased		Solyc05g051820.3	1.52286	1.91086	Increased
	Solyc03g081230.1	10.5712	3.14084	Increased		Solyc02g080610.4	1.44314	1.6628	Increased		Solyc03g119220.3	6.50555	1.20306	Increased		Solyc02g089210.4	1.92002	1.3821	Increased		Solyc05g052030.1	2.04375	1.107	Increased
	Solyc03g082420.3	1.54489	2.56031	Increased		Solyc02g081300.3	14.0966	2.80961	Increased		Solyc03g119310.3	8.84126	1.568	Increased		Solyc02g089250.4	3.11595	1.76469	Increased		Solyc05g052040.1	2.28575	1.33492	Increased
	Solyc03g082510.1	1.97403	1.8333	Increased		Solyc02g081360.4	4.35251	1.26098	Increased		Solyc03g119320.1	3.48593	1.18216	Increased		Solyc02g089350.3	2.58443	1.22885	Increased		Solyc05g052610.3	7.38307	1.62582	Increased
	Solyc03g082540.4	8.49652	1.02093	Increased		Solyc02g081660.3	4.04475	1.84963	Increased		Solyc03g119490.4	13.2494	1.75919	Increased		Solyc02g089450.1	1.71218	3.38475	Increased		Solyc05g052680.1	8.95384	1.82466	Increased
	Solyc03g082550.3	2.07648	4.83095	Increased		Solyc02g081680.4	9.55335	2.0598	Increased		Solyc03g119540.3	7.4823	2.13695	Increased		Solyc02g089690.3	2.13051	1.10891	Increased		Solyc05g053550.3	65.8525	2.31542	Increased
	Solyc03g083130.3	3.85835	1.38558	Increased		Solyc02g081810.4	16.9548	1.70891	Increased		Solyc03g119610.1	20.3186	1.17677	Increased		Solyc02g089730.1	2.08952	1.90849	Increased		Solyc05g054350.3	12.8359	1.14446	Increased
	Solyc03g083510.4	3.288	2.1815	Increased		Solyc02g081910.2	2.62269	1.31629	Increased		Solyc03g119740.3	4.64211	1.01679	Increased		Solyc02g089880.4	2.56896	1.78439	Increased		Solyc05g055160.3	169.829	1.70602	Increased
	Solyc03g083550.1	1.4589	1.10517	Increased		Solyc02g081920.3	2.89224	1.27341	Increased		Solyc03g119940.3	6.53519	1.30792	Increased		Solyc02g090030.2	38.3919	1.56089	Increased		Solyc05g055400.4	2.0798	2.69997	Increased
	Solyc03g083560.1	63.3193	2.21863	Increased		Solyc02g081990.3	4.29909	1.14582	Increased		Solyc03g119960.3	4.01848	1.24339	Increased		Solyc02g090100.1	7.12764	1.14244	Increased		Solyc05g055510.3	1.40483	1.04556	Increased
	Solyc03g083580.3	4.35475	1.39464	Increased		Solyc02g082050.3	7.99727	3.97124	Increased		Solyc03g119990.4	12.8658	2.02595	Increased		Solyc02g090220.3	1.76215	1.60171	Increased		Solyc05g055650.3	2.68966	2.0332	Increased
	Solyc03g083770.1	1.49427	1.9312	Increased		Solyc02g082290.4	2.70512	1.14342	Increased		Solyc03g120030.1	2.91061	5.45924	Increased		Solyc02g090310.1	5.69423	2.52602	Increased		Solyc05g056050.3	8.02404	1.21879	Increased
	Solyc03g093150.3	1.47648	1.30063	Increased		Solyc02g082310.2	1.69131	2.20638	Increased		Solyc03g120440.3	1.83798	1.06012	Increased		Solyc02g090360.3	2.24371	1.1653	Increased		Solyc06g005590.4	6.84939	1.02928	Increased
	Solyc03g093330.4	6.90399	1.18404	Increased		Solyc02g082340.3	19.0305	1.09505	Increased		Solyc03g120870.3	3.27968	1.20235	Increased		Solyc02g090580.3	13.5662	1.8496	Increased		Solyc06g005850.3	2.14895	1.13626	Increased
	Solyc03g095310.3	1.66985	2.3007	Increased		Solyc02g082410.4	1.57404	1.4255	Increased		Solyc03g120970.3	1.59795	1.14071	Increased		Solyc02g090680.3	3.39467	1.6966	Increased		Solyc06g006090.1	2.30016	1.62319	Increased
	Solyc03g095940.1	16.2077	2.87909	Increased		Solyc02g082720.4	7.19452	2.12189	Increased		Solyc03g121080.3	3.90421	1.13651	Increased		Solyc02g090960.1	3.07472	1.35036	Increased		Solyc06g007430.3	11.936	1.01638	Increased
	Solyc03g095980.3	1.35572	1.75175	Increased		Solyc02g082740.1	6.58851	2.07084	Increased		Solyc03g121660.3	4.93773	1.09323	Increased		Solyc02g091000.4	5.62423	1.59145	Increased		Solyc06g007970.3	1.85739	2.38704	Increased
	Solyc03g096140.2	8.87706	4.35878	Increased		Solyc02g083110.1	11.7799	1.39425	Increased		Solyc03g122360.3	17.9877	2.81769	Increased		Solyc02g091130.3	2.19362	2.45427	Increased		Solyc06g008030.3	8.49695	1.60811	Increased
	Solyc03g096160.3	6.13878	6.89816	Increased		Solyc02g083120.3	2.73808	1.46186	Increased		Solyc03g123430.4	3.25527	1.72001	Increased		Solyc02g091140.3	2.02925	5.084	Increased		Solyc06g008590.3	5.86786	1.86005	Increased
	Solyc03g096250.3	15.6658	1.90091	Increased		Solyc02g083130.4	4.30344	1.99042	Increased		Solyc03g123740.4	12.435	1.05588	Increased		Solyc02g091490.4	14.5263	1.02851	Increased		Solyc06g008760.1	1.34495	1.70487	Increased
	Solyc03g096260.3	2.20242	2.04368	Increased		Solyc02g083285.2	3.73045	3.74447	Increased		Solyc04g005230.3	2.82531	5.41052	Increased		Solyc02g091560.3	43.7589	2.58359	Increased		Solyc06g009140.3	6.80538	1.53386	Increased
	Solyc03g096830.4	2.10395	1.18961	Increased		Solyc02g083440.3	1.40648	2.61633	Increased		Solyc04g005550.2	1.71477	2.36026	Increased		Solyc02g091680.4	2.90107	1.09024	Increased		Solyc06g009710.4	1.76003	1.12762	Increased
	Solyc03g096870.3	3.02799	1.37316	Increased		Solyc02g083610.4	2.94659	1.2851	Increased		Solyc04g005800.3	4.434	6.26597	Increased		Solyc02g091690.3	30.6077	2.84378	Increased		Solyc06g011350.3	2.79145	1.29434	Increased
	Solyc03g097600.3	16.9452	2.27731	Increased		Solyc02g083620.3	6.74931	2.69387	Increased		Solyc04g007000.2	8.32128	2.33111	Increased		Solyc02g091860.3	3.04666	1.05099	Increased		Solyc06g035580.3	5.23581	2.93669	Increased
	Solyc03g097690.3	3.42894	1.1575	Increased		Solyc02g083630.3	11.8397	2.99403	Increased		Solyc04g007210.3	7.31967	1.98232	Increased		Solyc02g092050.3	5.74103	2.13221	Increased		Solyc06g036190.1	1.55067	3.2237	Increased
	Solyc03g097820.2	4.13116	1.71679	Increased		Solyc02g083860.3	1.92269	1.31068	Increased		Solyc04g007400.4	16.9745	1.24439	Increased		Solyc02g092410.3	2.07928	1.48122	Increased		Solyc06g049020.1	4.61832	1.07957	Increased
	Solyc03g097940.3	17.217	2.4818	Increased		Solyc02g083890.4	3.1504	3.526	Increased		Solyc04g008230.3	2.54502	1.71869	Increased		Solyc02g092490.3	6.59062	1.49325	Increased		Solyc06g050810.3	1.69319	2.70122	Increased
	Solyc03g098060.3	3.82347	1.80633	Increased		Solyc02g083950.3	2.69669	5.83713	Increased		Solyc04g008310.3	3.11302	1.20355	Increased		Solyc02g092670.1	12.8579	2.33844	Increased		Solyc06g053220.3	1.76636	2.37407	Increased
	Solyc03g098450.3	7.8961	1.02548	Increased		Solyc02g084350.3	2.8968	3.05344	Increased		Solyc04g009030.3	14.2496	1.10229	Increased		Solyc02g092680.1	19.596	1.80421	Increased		Solyc06g053950.3	2.19983	1.97989	Increased
	Solyc03g098480.1	3.53399	5.66788	Increased		Solyc02g084390.3	21.2022	1.39009	Increased		Solyc04g009260.3	3.90571	1.55955	Increased		Solyc02g092770.3	9.35519	1.47513	Increased		Solyc06g053960.3	3.34501	2.02796	Increased
	Solyc03g098490.1	7.0964	1.48251	Increased		Solyc02g084440.4	9.96472	1.21147	Increased		Solyc04g011670.3	4.83042	1.26717	Increased		Solyc02g092790.3	38.2862	1.92288	Increased		Solyc06g059720.3	3.97503	4.44602	Increased
	Solyc03g098580.1	3.48314	5.60813	Increased		Solyc02g084640.4	5.98081	1.0382	Increased		Solyc04g014260.2	8.28374	4.36719	Increased		Solyc02g092810.4	11.9153	1.49403	Increased		Solyc06g059740.4	43.2088	1.2018	Increased
	Solyc03g098640.4	1.75617	1.13774	Increased		Solyc02g084670.4	1.82817	3.84925	Increased		Solyc04g014360.3	1.34925	1.38152	Increased		Solyc02g092840.1	9.19171	1.4526	Increased		Solyc06g061100.4	1.96137	2.15643	Increased
	Solyc03g019890.3	7.07411	1.15942	Increased		Solyc02g084770.3	5.52956	2.37093	Increased		Solyc04g014883.1	1.96613	2.09405	Increased		Solyc02g092950.3	7.32722	1.85626	Increased		Solyc06g061230.3	1.82678	2.27331	Increased
	Solyc03g019790.3	34.7927	2.32237	Increased		Solyc02g084910.4	5.08551	2.18558	Increased		Solyc04g015540.1	2.72109	3.22308	Increased		Solyc02g093210.3	7.60096	1.10489	Increased		Solyc06g062800.4	2.26045	1.13932	Increased
	Solyc03g019740.1	1.65342	4.85672	Increased		Solyc02g085110.4	4.49035	1.82517	Increased		Solyc04g016210.4	1.52822	2.07187	Increased		Solyc02g093220.3	9.80473	2.27986	Increased		Solyc06g064520.4	9.45564	2.17603	Increased
	Solyc03g111260.3	7.13795	1.00566	Increased		Solyc02g085130.4	2.1603	1.09453	Increased		Solyc04g016230.4	2.54945	2.30926	Increased		Solyc02g093420.4	1.93952	1.02281	Increased		Solyc06g065990.1	3.53847	1.14672	Increased
	Solyc03g112300.3	3.47961	2.38825	Increased		Solyc02g085150.4	1.56179	3.36739	Increased		Solyc04g016590.3	2.66446	1.53937	Increased		Solyc02g093480.4	3.14011	1.5819	Increased		Solyc06g068130.3	10.9629	5.82834	Increased
	Solyc03g112310.1	4.63321	1.09902	Increased		Solyc02g085180.5.1	4.77638	1.55934	Increased		Solyc04g026110.4	5.85206	1.08308	Increased		Solyc02g093550.3	2.59902	1.49922	Increased		Solyc06g068140.3	10.4677	1.02338	Increased
	Solyc03g112320.4	2.3798	1.64616	Increased		Solyc02g085190.2	1.41666	4.61709	Increased		Solyc04g026020.3	1.53505	1.09428	Increased		Solyc02g093610.3	1.77981	1.38701	Increased		Solyc06g068370.3	1.58357	1.25274	Increased
	Solyc03g112530.3	6.78252	1.05029	Increased		Solyc02g085490.2	8.84246	2.03112	Increased		Solyc04g025560.4	6.03457	6.9052	Increased		Solyc02g093720.3	9.95617	2.70683	Increased		Solyc06g068450.3	6.18771	2.19478	Increased
	Solyc03g112590.4	2.48586	1.31596	Increased		Solyc02g085560.3	4.86889	1.43355	Increased		Solyc04g049340.3	2.73685	1.27292	Increased		Solyc02g094010.2	2.30113	4.81353	Increased		Solyc06g068500.3	9.29323	1.27713	Increased
	Solyc03g112630.3	15.8085	1.99421	Increased		Solyc02g085650.4	1.93601	1.42439	Increased		Solyc04g049625.1	5.97883	6.90992	Increased		Solyc02g094100.4	7.77976	1.21291	Increased		Solyc06g068600.3	1.90316	1.10123	Increased
	Solyc03g112760.3	22.4755	2.07465	Increased		Solyc02g085660.1	1.96355	1.16479	Increased		Solyc04g050730.3	31.594	1.41729	Increased		Solyc02g094160.1	6.71506	1.28973	Increased		Solyc06g068690.4	2.72497	1.17966	Increased
	Solyc03g112930.3	2.35431	1.3966	Increased		Solyc02g085730.3	21.5294	1.48501	Increased		Solyc04g050826.1	4.1837	6.18385	Increased		Solyc02g094520.3	5.87798	1.09526	Increased		Solyc06g068900.4	1.55428	3.2226	Increased
	Solyc03g113090.3	4.14562	1.32225	Increased		Solyc02g085750.4	2.8404	4.54333	Increased		Solyc04g051490.3	2.32292	1.04128	Increased		Solyc03g005060.4	5.05932	1.10069	Increased		Solyc06g069150.1	5.24443	1.52827	Increased
	Solyc03g113450.4	16.6595	1.59831	Increased		Solyc02g086080.4	1.86847	1.64526	Increased		Solyc04g053120.3	19.5253	1.09921	Increased		Solyc03g005460.4	7.42491	1.83643	Increased		Solyc06g069550.1	1.67993	1.31706	Increased
	Solyc03g113630.3	5.32158	1.14112	Increased		Solyc02g086250.4	1.37307	1.68111	Increased		Solyc04g054500.3	24.8775	1.21774	Increased		Solyc03g005470.3	15.1629	1.42108	Increased		Solyc06g070950.2	9.58041	1.32891	Increased
	Solyc03g113970.4	9.8653	1.41058	Increased		Solyc02g086370.4	2.27994	1.12348	Increased		Solyc04g054740.3	8.40665	2.25831	Increased		Solyc03g005480.4	2.67516	1.72323	Increased		Solyc06g070980.3	78.1888	1.13939	Increased
	Solyc03g114350.1	1.30365	1.62878	Increased		Solyc02g086490.3	5.34536	2.43423	Increased		Solyc04g054760.3	10.8985	1.10206	Increased		Solyc03g005600.3	8.07635	1.02563	Increased		Solyc06g071290.3	7.20939	1.7711	Increased
	Solyc03g114550.2	3.16802	6.29921	Increased		Solyc02g086600.3	5.45454	2.75549	Increased		Solyc04g054930.3	4.32201	1.75284	Increased		Solyc03g005620.4	4.63433	2.37706	Increased		Solyc06g071370.1	3.45328	1.47706	Increased
	Solyc03g114660.1	2.03065	1.09666	Increased		Solyc02g086640.4	1.32646	1.11559	Increased		Solyc04g055250.4	10.4274	1.03432	Increased		Solyc03g005760.1	27.8339	2.04159	Increased		Solyc06g071780.4	7.0563	1.55104	Increased
	Solyc03g114840.3	24.3525	1.22286	Increased		Solyc02g086780.4	4.08643	2.21918	Increased		Solyc04g055257.1	4.31433	1.33377	Increased		Solyc03g005770.3	99.1646	3.34583	Increased		Solyc06g071820.3	11.4886	1.16256	Increased
	Solyc03g114850.4	33.4675	1.67056	Increased		Solyc02g086840.3	3.70383	1.29733	Increased		Solyc04g056410.3	6.64151	1.24821	Increased		Solyc03g005780.3	28.9374	6.1402	Increased		Solyc06g072770.3	2.25653	1.58773	Increased
	Solyc03g114940.3	1.75531	3.44663	Increased		Solyc02g087410.4	14.9766	1.92843	Increased		Solyc04g057940.4	2.68708	2.17315	Increased		Solyc03g005960.3	7.53459	1.95105	Increased		Solyc06g072845.1	5.70207	1.02349	Increased
	Solyc03g114960.4	18.7732	1.11135	Increased		Solyc02g087430.4	9.14204	1.62219	Increased		Solyc04g064610.3	4.81323	1.78363	Increased		Solyc03g006010.3	2.02567	2.04969	Increased		Solyc06g074180.3	2.35453	3.4455	Increased
	Solyc03g115020.3	29.7067	1.24246	Increased		Solyc02g087660.4	1.97222	2.84257	Increased		Solyc04g064620.4	2.58623	2.72769	Increased		Solyc03g006100.4	2.72816	1.11019	Increased		Solyc06g074540.4	1.54737	1.53159	Increased
	Solyc03g115560.3	9.17298	1.24055	Increased		Solyc02g087880.3	4.18209	2.43161	Increased		Solyc04g064770.1	79.6788	7.11192	Increased		Solyc03g006220.4	4.17272	2.22963	Increased		Solyc06g074720.4	55.1889	1.13018	Increased
	Solyc03g115660.3	7.78739	1.5	Increased		Solyc02g087960.3	9.14277	2.25222	Increased		Solyc04g064870.3	3.1253	1.79545	Increased		Solyc03g006260.4	4.43549	3.1231	Increased		Solyc06g075070.4	1.37737	2.00734	Increased
	Solyc03g115900.4	22.7997	1.23106	Increased		Solyc02g088470.1	1.8553	1.12756	Increased		Solyc04g070980.4	27.7899	1.18748	Increased		Solyc03g006400.3	4.36515	1.10636	Increased		Solyc06g076520.1	7.06874	1.46103	Increased
	Solyc03g115950.3	13.7573	1.78188	Increased		Solyc02g088540.3	5.43397	1.86315	Increased		Solyc04g071500.4	4.51157	1.7633	Increased		Solyc03g006410.3	3.42998	4.09082	Increased		Solyc06g083120.1	1.34819	2.74602	Increased
	Solyc03g150157.1	4.18079	2.66876	Increased		Solyc02g088680.1	3.04508	1.04582	Increased		Solyc04g071650.4	38.313	1.3411	Increased		Solyc03g006540.3	1.89904	4.94612	Increased		Solyc07g005190.3	3.1612	1.95812	Increased
	Solyc03g116250.2	1.69727	2.72131	Increased		Solyc02g088740.1	7.9963	1.29824	Increased		Solyc04g071800.3	52.188	2.20681	Increased		Solyc03g006840.4	4.46021	1.29405	Increased		Solyc07g005210.3	3.86079	1.17532	Increased
	Solyc03g116820.4	3.82292	5.1757	Increased		Solyc02g088760.2	11.0454	1.08391	Increased		Solyc04g072110.4	4.59738	1.35865	Increased		Solyc03g006870.3	45.375	2.53373	Increased		Solyc07g005530.4	53.0534	1.04707	Increased
	Solyc03g116830.4	4.68458	1.22359	Increased		Solyc02g088780.4	4.94376	1.81222	Increased		Solyc04g072380.3	5.02559	1.48312	Increased		Solyc03g006880.3	5.09819	4.88771	Increased		Solyc07g005775.1	3.9325	1.36126	Increased
	Solyc03g116870.3	2.98059	1.00718	Increased		Solyc02g088790.3	2.98709	1.43342	Increased		Solyc04g073980.3	3.55051	1.18253	Increased		Solyc03g006970.1	20.0001	1.90271	Increased		Solyc07g006170.4	1.5878	2.28004	Increased
	Solyc03g116970.3	4.3169	1.55312	Increased		Solyc02g088830.4	1.40435	4.07861	Increased		Solyc04g074070.2	1.31342	1.90702	Increased		Solyc03g006980.4	14.3624	3.28976	Increased		Solyc07g006410.1	1.32866	2.0041	Increased
	Solyc03g117300.4	3.16691	1.17629	Increased		Solyc02g089130.4	12.1781	2.677	Increased		Solyc04g074120.4	1.84277	1.38625	Increased		Solyc03g007130.4	12.4402	3.30133	Increased		Solyc07g006600.1	4.88591	1.01185	Increased
	Solyc03g117310.1	3.45613	2.74934	Increased		Solyc02g089210.4	4.06159	2.24235	Increased		Solyc04g074750.3	3.88195	1.15699	Increased		Solyc03g007220.3	3.27081	1.62322	Increased		Solyc07g006630.4	4.0555	1.59104	Increased
	Solyc03g117330.4	4.82482	1.71561	Increased		Solyc02g089700.4	1.37311	1.06044	Increased		Solyc04g074850.3	27.6548	7.02532	Increased		Solyc03g007230.4	8.92184	1.00313	Increased		Solyc07g007170.3	4.04713	1.3907	Increased
	Solyc03g117340.1	2.84482	1.00457	Increased		Solyc02g089790.4	3.14125	1.55802	Increased		Solyc04g074860.4	5.52559	1.15474	Increased		Solyc03g007360.3	2.53634	2.97311	Increased		Solyc07g007180.4	2.47366	1.48127	Increased
	Solyc03g118480.4	1.73848	1.90237	Increased		Solyc02g089880.4	12.0281	2.29662	Increased		Solyc04g074990.3	4.54312	1.5761	Increased		Solyc03g007550.4	5.30319	1.83671	Increased		Solyc07g007330.1	9.95377	1.0644	Increased
	Solyc03g118790.3	1.44937	1.31312	Increased		Solyc02g089890.4	1.52542	1.60078	Increased		Solyc04g075000.1	4.32165	1.00721	Increased		Solyc03g007690.1	17.1219	1.70236	Increased		Solyc07g007990.4	2.1195	1.5725	Increased
	Solyc03g119080.4	27.5436	1.95724	Increased		Solyc02g090030.2	14.393	1.04137	Increased		Solyc04g076010.3	4.82419	1.30148	Increased		Solyc03g007800.3	6.75958	1.00643	Increased		Solyc07g009230.3	2.08402	1.146	Increased
	Solyc03g119220.3	1.90095	1.43247	Increased		Solyc02g090180.3	1.34093	1.36675	Increased		Solyc04g076130.3	2.54749	3.30255	Increased		Solyc03g025240.3	6.50985	6.98545	Increased		Solyc07g016117.1	3.71934	6.00226	Increased
	Solyc03g119310.3	11.4636	1.9116	Increased		Solyc02g090300.3	3.67497	1.51685	Increased		Solyc04g076190.1	45.9636	3.2953	Increased		Solyc03g025390.3	35.2347	2.26939	Increased		Solyc07g017730.3	2.17886	1.57336	Increased
	Solyc03g119390.4	1.89874	5.01468	Increased		Solyc02g090420.2	8.99828	1.38353	Increased		Solyc04g076200.3	6.15493	1.00749	Increased		Solyc03g025470.4	3.52338	1.95961	Increased		Solyc07g022900.4	4.78038	1.07908	Increased
	Solyc03g119490.4	1.84586	1.19739	Increased		Solyc02g090960.1	10.6793	3.46015	Increased		Solyc04g076310.4	15.254	1.63329	Increased		Solyc03g025790.4	3.56984	3.05121	Increased		Solyc07g022910.3	8.19949	1.9519	Increased
	Solyc03g119540.3	8.81097	1.85686	Increased		Solyc02g091020.3	1.41371	2.61498	Increased		Solyc04g076630.3	46.1643	1.6517	Increased		Solyc03g025820.3	2.01688	1.73	Increased		Solyc07g023990.3	2.40379	1.46719	Increased
	Solyc03g119930.1	9.2016	1.6235	Increased		Solyc02g091130.3	1.61292	2.62868	Increased		Solyc04g077130.1	9.44691	1.39457	Increased		Solyc03g025900.3	3.34814	1.31217	Increased		Solyc07g026650.3	11.1198	3.09679	Increased
	Solyc03g119940.3	5.17994	2.82877	Increased		Solyc02g091170.4	1.64751	2.60691	Increased		Solyc04g077140.3	8.27718	1.09954	Increased		Solyc03g026110.4	7.75245	1.14492	Increased		Solyc07g032680.1	2.59244	2.20629	Increased
	Solyc03g119960.3	2.11952	1.27396	Increased		Solyc02g091230.4	3.50237	5.96532	Increased		Solyc04g077230.1	3.4545	1.40535	Increased		Solyc03g031420.1	5.01642	1.63593	Increased		Solyc07g038120.1	3.96832	1.62088	Increased
	Solyc03g119990.4	2.12232	1.40529	Increased		Solyc02g091420.3	1.96211	1.13581	Increased		Solyc04g077510.4	7.44469	3.83871	Increased		Solyc03g031510.4	2.37968	5.29123	Increased		Solyc07g038160.4	7.67888	2.11395	Increased
	Solyc03g120040.3	6.60677	1.46062	Increased		Solyc02g091560.3	10.4342	1.53042	Increased		Solyc04g078195.1	115.377	2.85656	Increased		Solyc03g031800.3	9.3494	1.79113	Increased		Solyc07g041070.3	2.15341	1.01293	Increased
	Solyc03g120120.3	2.14561	1.08857	Increased		Solyc02g091690.3	5.29967	1.549	Increased		Solyc04g078450.4	1.60087	1.08779	Increased		Solyc03g032190.3	8.49025	2.99824	Increased		Solyc07g041720.1	4.41643	4.16153	Increased
	Solyc03g120290.3	13.2459	1.08778	Increased		Solyc02g091830.3	1.46486	1.22057	Increased		Solyc04g078720.1	2.9469	5.11498	Increased		Solyc03g032240.4	4.95463	1.46913	Increased		Solyc07g041900.3	10.7566	1.40014	Increased
	Solyc03g120620.3	3.73815	1.6869	Increased		Solyc02g092090.3	2.03024	1.6225	Increased		Solyc04g078730.1	7.51913	3.27241	Increased		Solyc03g033410.4	6.68375	1.55159	Increased		Solyc07g043120.1	8.29751	1.12483	Increased
	Solyc03g120790.1	1.68825	1.18982	Increased		Solyc02g092220.1	2.71224	1.58562	Increased		Solyc04g078900.3	4.40657	2.68252	Increased		Solyc03g033510.3	1.51447	1.03209	Increased		Solyc07g043130.3	2.09733	1.19178	Increased
	Solyc03g120870.3	3.40966	3.40243	Increased		Solyc02g092410.3	1.48789	2.08319	Increased		Solyc04g079070.4	5.51767	2.08696	Increased		Solyc03g034070.1	11.0658	2.681	Increased		Solyc07g044750.3	1.76582	1.41785	Increased
	Solyc03g120950.3	1.48004	2.83499	Increased		Solyc02g092430.1	31.4232	2.0828	Increased		Solyc04g079130.2	9.04916	1.52953	Increased		Solyc03g034100.4	1.50271	4.3167	Increased		Solyc07g049135.1	2.31677	2.24611	Increased
	Solyc03g121080.3	2.05231	1.83299	Increased		Solyc02g092450.3	1.55036	1.09825	Increased		Solyc04g079190.4	8.4221	1.37137	Increased		Solyc03g034220.3	13.3471	1.09623	Increased		Solyc07g049150.2	14.0242	1.01072	Increased
	Solyc03g121600.4	2.67595	1.00445	Increased		Solyc02g092510.3	4.7669	2.13055	Increased		Solyc04g079310.4	22.5521	1.5079	Increased		Solyc03g043770.4	16.5099	1.50193	Increased		Solyc07g049440.3	1.39336	1.28544	Increased
	Solyc03g121660.3	5.22965	1.366	Increased		Solyc02g092670.1	1.56463	2.28064	Increased		Solyc04g079640.3	12.1808	1.52005	Increased		Solyc03g045070.1	1.95979	4.56985	Increased		Solyc07g052610.3	2.80891	1.6458	Increased
	Solyc03g121850.3	4.26756	1.36076	Increased		Solyc02g092830.4	1.4896	1.35005	Increased		Solyc04g079690.3	2.82878	2.36676	Increased		Solyc03g046200.1	3.11293	1.86881	Increased		Solyc07g054080.3	3.71593	1.14576	Increased
	Solyc03g121900.1	3.4957	2.55041	Increased		Solyc02g093090.1	5.08637	2.13169	Increased		Solyc04g079700.3	5.05515	1.61874	Increased		Solyc03g046270.4	2.27276	2.5744	Increased		Solyc07g054310.3	7.84153	2.13933	Increased
	Solyc03g121940.3	1.48376	1.96093	Increased		Solyc02g093230.4	2.0204	1.72217	Increased		Solyc04g079760.4	2.09475	1.81958	Increased		Solyc03g071570.3	11.7432	1.19519	Increased		Solyc07g054580.3	3.32316	2.67831	Increased
	Solyc03g122360.3	41.969	4.28038	Increased		Solyc02g093270.4	5.47158	1.19933	Increased		Solyc04g079830.2	2.04891	2.67896	Increased		Solyc03g071590.3	5.02511	1.95657	Increased		Solyc07g054730.1	25.5325	1.13413	Increased
	Solyc03g123430.4	4.33263	3.39082	Increased		Solyc02g093330.4	3.37771	1.16658	Increased		Solyc04g080490.4	8.03189	3.24141	Increased		Solyc03g071790.1	4.5343	6.39843	Increased		Solyc07g054770.1	5.01947	2.02843	Increased
	Solyc03g123490.1	12.3255	1.34185	Increased		Solyc02g093400.3	1.69993	1.81066	Increased		Solyc04g080720.4	37.8143	1.92424	Increased		Solyc03g150133.1	2.00426	5.08412	Increased		Solyc07g054780.1	10.6529	1.13578	Increased
	Solyc03g123590.4	28.8107	2.88549	Increased		Solyc02g093720.3	5.14316	2.49839	Increased		Solyc04g081080.1	6.22971	1.72995	Increased		Solyc03g053110.3	10.7428	1.5433	Increased		Solyc07g054790.1	3.00875	2.05454	Increased
	Solyc04g005070.3	3.48278	1.18307	Increased		Solyc02g093740.3	4.16536	3.43144	Increased		Solyc04g081250.1	3.96167	1.57525	Increased		Solyc03g058400.4	3.93288	2.7529	Increased		Solyc07g054810.1	1.80869	1.89047	Increased
	Solyc04g005380.3	11.6714	2.24712	Increased		Solyc02g093890.1	1.56599	1.98687	Increased		Solyc04g081300.4	32.6946	1.56512	Increased		Solyc03g059260.4	10.327	1.71768	Increased		Solyc07g055140.3	2.3858	1.07219	Increased
	Solyc04g005550.2	7.23225	1.85533	Increased		Solyc02g093970.4	11.494	1.48776	Increased		Solyc04g081460.2	6.82159	2.19017	Increased		Solyc03g059270.4	7.85976	4.81802	Increased		Solyc07g055330.3	1.89578	2.62143	Increased
	Solyc04g005555.1	1.8485	3.15713	Increased		Solyc02g094050.4	11.1495	2.54476	Increased		Solyc04g081540.3	4.08155	1.00974	Increased		Solyc03g062700.4	5.69804	2.0473	Increased		Solyc07g056540.3	11.3568	1.49845	Increased
	Solyc04g005610.3	7.60469	3.79824	Increased		Solyc02g094420.3	2.6408	1.10104	Increased		Solyc04g081560.3	1.65546	2.33666	Increased		Solyc03g062710.4	4.48121	3.50747	Increased		Solyc07g056600.1	1.84849	4.9435	Increased
	Solyc04g005800.3	7.31965	5.10392	Increased		Solyc03g005020.3	1.88557	1.96704	Increased		Solyc04g081610.1	1.47802	2.23348	Increased		Solyc03g062720.3	1.42961	1.8691	Increased		Solyc07g061740.4	2.25834	2.87938	Increased
	Solyc04g005910.3	21.8974	3.20641	Increased		Solyc03g005050.3	25.0963	1.52437	Increased		Solyc04g081720.2	3.81983	3.64011	Increased		Solyc03g063030.4	9.65074	2.48099	Increased		Solyc07g061750.4	15.9457	9.02463	Increased
	Solyc04g006960.3	8.16439	1.52072	Increased		Solyc03g005160.4	1.97511	2.5466	Increased		Solyc04g082000.4	6.12526	1.07912	Increased		Solyc03g063040.4	2.33107	2.15937	Increased		Solyc07g061760.3	19.0689	5.41155	Increased
	Solyc04g006970.4	12.5289	1.2207	Increased		Solyc03g005470.3	8.67537	1.15425	Increased		Solyc04g082010.1	17.9425	1.04853	Increased		Solyc03g063550.1	1.84222	2.3631	Increased		Solyc07g061930.1	3.60665	1.46785	Increased
	Solyc04g007000.2	7.94668	5.2581	Increased		Solyc03g005630.3	1.61425	1.01795	Increased		Solyc04g082120.3	2.42471	1.58827	Increased		Solyc03g063720.4	2.31597	1.70383	Increased		Solyc07g061935.1	6.9512	1.19232	Increased
	Solyc04g007070.3	5.94923	1.12487	Increased		Solyc03g005690.3	6.78054	1.15651	Increased		Solyc04g082140.3	39.6318	1.50263	Increased		Solyc03g013440.4	1.49261	2.55878	Increased		Solyc07g061940.4	34.9469	1.05583	Increased
	Solyc04g007170.3	3.58611	1.05606	Increased		Solyc03g005700.1	5.79333	2.33305	Increased		Solyc04g082200.2	8.6754	1.17814	Increased		Solyc03g013340.3	2.28485	1.59434	Increased		Solyc07g062530.3	23.0121	1.02277	Increased
	Solyc04g007210.3	10.6619	2.64194	Increased		Solyc03g005770.3	12.6095	1.05938	Increased		Solyc04g082380.4	4.00259	1.05402	Increased		Solyc03g078150.3	12.7033	1.19805	Increased		Solyc07g062560.3	4.96629	2.61652	Increased
	Solyc04g007400.4	23.3073	1.75259	Increased		Solyc03g005780.3	6.64737	2.73867	Increased		Solyc04g082430.3	8.33756	1.34155	Increased		Solyc03g078440.3	1.30722	1.00714	Increased		Solyc07g063880.4	3.77216	1.24894	Increased
	Solyc04g007410.4	3.87737	1.43202	Increased		Solyc03g005900.4	6.54712	1.95843	Increased		Solyc04g082500.4	2.96944	4.56853	Increased		Solyc03g078640.1	4.98741	1.08625	Increased		Solyc07g064020.4	2.59822	1.32783	Increased
	Solyc04g007480.1	4.30294	1.17324	Increased		Solyc03g006010.3	11.0448	4.25774	Increased		Solyc04g082520.3	1.9109	2.32743	Increased		Solyc03g078650.4	5.48349	2.17813	Increased		Solyc07g064240.4	5.41866	1.51679	Increased
	Solyc04g007540.3	3.86803	1.17064	Increased		Solyc03g006310.4	2.64666	1.51442	Increased		Solyc04g082740.4	3.88195	1.48341	Increased		Solyc03g078720.4	4.48497	2.4202	Increased		Solyc07g064380.4	21.6947	4.0357	Increased
	Solyc04g007780.3	6.71662	2.383	Increased		Solyc03g006320.1	1.90652	2.0699	Increased		Solyc04g082745.1	1.46967	1.52155	Increased		Solyc03g078730.3	2.3994	2.3158	Increased		Solyc07g064870.3	1.67149	1.27238	Increased
	Solyc04g150104.1	22.9906	1.94392	Increased		Solyc03g006365.1	2.72786	2.93424	Increased		Solyc04g082750.3	8.28915	1.17743	Increased		Solyc03g078770.3	6.01784	2.95973	Increased		Solyc08g005440.3	3.79121	1.0012	Increased
	Solyc04g007800.4	2.60692	2.24588	Increased		Solyc03g006400.3	2.88084	1.22635	Increased		Solyc04g082840.4	11.7633	1.06776	Increased		Solyc03g078830.1	1.87537	1.85341	Increased		Solyc08g005560.3	15.4416	1.92388	Increased
	Solyc04g007990.1	3.35056	1.65215	Increased		Solyc03g006670.4	1.65156	3.78339	Increased		Solyc04g082900.4	10.6827	1.26281	Increased		Solyc03g079880.4	1.62051	1.35192	Increased		Solyc08g006770.3	41.2874	1.67745	Increased
	Solyc04g008060.3	10.4566	1.84531	Increased		Solyc03g006810.3	20.9927	1.97896	Increased		Solyc05g005080.3	95.7507	3.79658	Increased		Solyc03g081230.1	3.22625	1.92692	Increased		Solyc08g007040.3	4.09964	1.09754	Increased
	Solyc04g008230.3	2.79234	1.17009	Increased		Solyc03g006840.4	4.1099	5.23014	Increased		Solyc05g005550.4	2.34948	2.06726	Increased		Solyc03g081260.4	38.202	2.23152	Increased		Solyc08g008420.3	1.9962	1.80667	Increased
	Solyc04g008310.3	3.17757	1.73363	Increased		Solyc03g006980.4	1.70579	4.96249	Increased		Solyc05g005580.3	4.31298	1.17391	Increased		Solyc03g083510.4	2.16369	1.89866	Increased		Solyc08g008495.1	2.22573	1.45545	Increased
	Solyc04g008430.1	1.36893	1.07716	Increased		Solyc03g007080.4	5.49054	1.22715	Increased		Solyc05g007100.3	7.0583	1.16223	Increased		Solyc03g083560.1	41.4127	2.43752	Increased		Solyc08g013900.3	5.853	1.18369	Increased
	Solyc04g008780.4	2.48159	4.28452	Increased		Solyc03g007170.3	6.93012	1.87707	Increased		Solyc05g007230.4	3.56218	1.22689	Increased		Solyc03g083720.1	24.1434	3.77941	Increased		Solyc08g013950.1	3.33765	1.55628	Increased
	Solyc04g008850.1	30.4885	1.74424	Increased		Solyc03g007290.4	1.75637	4.45268	Increased		Solyc05g007420.2	3.26515	2.98715	Increased		Solyc03g083770.1	2.17184	4.5616	Increased		Solyc08g014030.1	2.51897	1.33098	Increased
	Solyc04g008870.3	12.8503	1.23602	Increased		Solyc03g007340.4	1.99363	2.19378	Increased		Solyc05g007780.3	2.90883	2.35282	Increased		Solyc03g083996.1	39.8859	2.24202	Increased		Solyc08g014380.3	19.1345	1.4185	Increased
	Solyc04g009250.1	1.3201	4.57921	Increased		Solyc03g007360.3	1.61684	3.73348	Increased		Solyc05g007830.3	3.19249	1.10197	Increased		Solyc03g093180.1	1.4386	4.0779	Increased		Solyc08g014490.1	2.2937	4.83035	Increased
	Solyc04g009260.3	7.54602	1.71547	Increased		Solyc03g007890.3	2.22203	1.53363	Increased		Solyc05g007910.3	4.28428	1.19391	Increased		Solyc03g093250.2	12.2124	1.68517	Increased		Solyc08g015820.1	2.12021	1.45185	Increased
	Solyc04g009660.2	1.53014	1.75198	Increased		Solyc03g025230.3	20.2326	1.55498	Increased		Solyc05g008050.3	2.14472	3.43255	Increased		Solyc03g093260.3	14.271	1.79334	Increased		Solyc08g016310.3	9.3491	2.48502	Increased
	Solyc04g009730.4	3.318	1.03826	Increased		Solyc03g025270.3	16.9426	1.75142	Increased		Solyc05g008120.4	1.82693	1.24347	Increased		Solyc03g093330.4	7.8956	1.30093	Increased		Solyc08g016500.3	5.69885	2.10157	Increased
	Solyc04g009820.3	3.93128	1.29412	Increased		Solyc03g025320.4	10.1104	2.50286	Increased		Solyc05g008330.3	1.33102	1.03267	Increased		Solyc03g093360.3	18.5413	1.73409	Increased		Solyc08g042000.3	1.67418	1.35737	Increased
	Solyc04g011440.4	1.58865	1.8778	Increased		Solyc03g025380.3	1.41169	2.67804	Increased		Solyc05g008840.2	3.82265	2.68195	Increased		Solyc03g093370.2	5.22288	6.69069	Increased		Solyc08g029090.4	6.42092	1.05066	Increased
	Solyc04g011520.3	3.89517	1.18923	Increased		Solyc03g025510.3	5.25769	1.16787	Increased		Solyc05g008895.1	12.6633	1.81819	Increased		Solyc03g093790.3	8.13438	2.01321	Increased		Solyc08g061590.4	10.2002	1.12621	Increased
	Solyc04g011670.3	3.27748	1.74003	Increased		Solyc03g025520.4	20.2562	1.01526	Increased		Solyc05g008950.4	1.99592	2.71413	Increased		Solyc03g094020.3	6.86666	2.79387	Increased		Solyc08g061890.4	2.19404	1.34089	Increased
	Solyc04g012030.3	6.612	1.02779	Increased		Solyc03g025650.2	1.60963	4.26422	Increased		Solyc05g008960.3	4.11303	5.77504	Increased		Solyc03g095180.3	4.56323	1.10706	Increased		Solyc08g062290.4	1.57653	4.74079	Increased
	Solyc04g012160.4	2.10616	1.02088	Increased		Solyc03g025750.4	3.156	1.84555	Increased		Solyc05g008970.1	1.31351	2.95287	Increased		Solyc03g095490.3	10.2542	1.49863	Increased		Solyc08g065610.3	12.9536	1.40881	Increased
	Solyc04g014260.2	23.3141	3.33632	Increased		Solyc03g025860.3	1.96767	3.57658	Increased		Solyc05g009170.3	3.8728	4.25147	Increased		Solyc03g095600.1	14.4395	1.55458	Increased		Solyc08g065840.3	3.49861	1.03331	Increased
	Solyc04g014360.3	3.03764	2.80766	Increased		Solyc03g025900.3	2.0348	1.52278	Increased		Solyc05g009210.2	2.22197	1.0475	Increased		Solyc03g095820.4	3.18652	1.9316	Increased		Solyc08g065940.4	35.5147	1.32013	Increased
	Solyc04g014530.1	1.4441	2.09192	Increased		Solyc03g026160.4	2.07119	5.12414	Increased		Solyc05g009270.4	5.91987	1.8021	Increased		Solyc03g095860.3	4.20016	1.0527	Increased		Solyc08g066840.3	20.8537	1.34078	Increased
	Solyc04g014540.3	11.8415	1.54791	Increased		Solyc03g026200.4	1.38645	1.03051	Increased		Solyc05g009500.3	75.8957	2.82722	Increased		Solyc03g095940.1	2.8958	1.07429	Increased		Solyc08g066960.3	1.66903	1.04025	Increased
	Solyc04g014883.1	3.33915	1.8385	Increased		Solyc03g031460.1	4.7532	1.63462	Increased		Solyc05g009890.1	8.75758	1.89205	Increased		Solyc03g095970.3	7.16968	2.63457	Increased		Solyc08g067940.3	2.51675	6.17184	Increased
	Solyc04g015520.3	2.86861	1.40927	Increased		Solyc03g031910.3	6.70988	1.65305	Increased		Solyc05g010180.4	1.34097	1.10635	Increased		Solyc03g096160.3	5.59339	6.85745	Increased		Solyc08g068480.1	1.89587	2.94521	Increased
	Solyc04g015600.3	4.55754	1.11543	Increased		Solyc03g031940.4	9.43516	4.98135	Increased		Solyc05g010240.4	15.2295	1.71396	Increased		Solyc03g096250.3	3.55994	2.00859	Increased		Solyc08g068490.3	6.99357	5.39806	Increased
	Solyc04g015620.3	6.65646	1.09794	Increased		Solyc03g031980.4	1.40673	2.21224	Increased		Solyc05g010400.3	14.7864	1.07388	Increased		Solyc03g096260.3	2.58811	3.27256	Increased		Solyc08g068690.1	2.90903	1.88132	Increased
	Solyc04g016480.3	3.21636	1.37566	Increased		Solyc03g032030.4	1.62015	1.26197	Increased		Solyc05g010680.2	1.42429	1.15554	Increased		Solyc03g096290.3	20.3538	1.77988	Increased		Solyc08g068800.4	2.25695	2.03483	Increased
	Solyc04g016560.2	1.69276	1.23771	Increased		Solyc03g032040.3	7.90987	2.89328	Increased		Solyc05g011830.4	11.9126	1.22097	Increased		Solyc03g096380.3	7.98985	1.3278	Increased		Solyc08g074895.1	6.88742	1.80032	Increased
	Solyc04g018090.2	2.60782	1.62115	Increased		Solyc03g032190.3	3.22108	5.82581	Increased		Solyc05g012000.3	8.34321	2.33639	Increased		Solyc03g096730.3	20.9209	1.32685	Increased		Solyc08g074950.2	9.05288	2.7391	Increased
	Solyc04g018100.4	4.35171	1.06525	Increased		Solyc03g032240.4	2.48309	1.53752	Increased		Solyc05g012210.4	1.72676	2.70177	Increased		Solyc03g096850.4	3.86119	1.01973	Increased		Solyc08g074960.3	1.69926	1.37518	Increased
	Solyc04g040220.3	5.38838	1.33019	Increased		Solyc03g033660.4	4.49409	2.04346	Increased		Solyc05g012600.3	4.02055	1.08929	Increased		Solyc03g096870.3	4.07434	1.17138	Increased		Solyc08g074990.3	10.8913	2.77989	Increased
	Solyc04g026020.3	5.52723	2.33985	Increased		Solyc03g034370.1	6.73641	1.33524	Increased		Solyc05g012827.1	1.63423	3.19728	Increased		Solyc03g096890.3	15.0833	2.62425	Increased		Solyc08g075280.4	8.92734	1.22892	Increased
	Solyc04g025560.4	4.74262	2.04269	Increased		Solyc03g043770.4	1.81472	1.14559	Increased		Solyc05g013690.4	19.0554	1.56092	Increased		Solyc03g097380.4	11.3039	1.40785	Increased		Solyc08g075430.3	9.86986	1.04675	Increased
	Solyc04g049080.4	11.3553	1.55482	Increased		Solyc03g043940.4	1.99199	1.65388	Increased		Solyc05g013930.2	1.35194	1.27446	Increased		Solyc03g097390.3	6.73895	2.68185	Increased		Solyc08g075880.4	1.37476	1.18878	Increased
	Solyc04g049340.3	2.54394	1.05546	Increased		Solyc03g044000.1	21.3474	1.21718	Increased		Solyc05g014000.4	83.9192	2.33178	Increased		Solyc03g097430.1	2.46292	2.19189	Increased		Solyc08g076730.4	23.6857	1.67447	Increased
	Solyc04g049625.1	2.97212	5.73973	Increased		Solyc03g044060.4	6.98476	1.36159	Increased		Solyc05g014270.4	5.54482	1.40524	Increased		Solyc03g097870.4	3.45395	1.32776	Increased		Solyc08g076880.3	6.87418	1.84366	Increased
	Solyc04g050250.1	1.36783	2.33293	Increased		Solyc03g044900.3	2.89373	2.01194	Increased		Solyc05g014370.3	5.8464	1.15965	Increased		Solyc03g098060.3	1.88322	1.40321	Increased		Solyc08g078020.1	11.5973	1.28632	Increased
	Solyc04g050620.3	2.36655	1.11108	Increased		Solyc03g046200.1	4.94053	3.46904	Increased		Solyc05g014740.1	2.67312	1.502	Increased		Solyc03g098290.4	5.64147	1.19073	Increased		Solyc08g078870.3	18.7841	1.85135	Increased
	Solyc04g050625.1	8.9658	1.26311	Increased		Solyc03g070440.4	8.77926	2.34104	Increased		Solyc05g015780.1	2.47645	5.27702	Increased		Solyc03g098300.1	6.65782	3.18914	Increased		Solyc08g078900.1	5.19198	1.1511	Increased
	Solyc04g050730.3	24.454	1.95622	Increased		Solyc03g071570.3	4.8602	1.21439	Increased		Solyc05g017970.1	1.45091	2.2717	Increased		Solyc03g098490.1	1.56194	2.37199	Increased		Solyc08g079030.4	2.71227	1.09162	Increased
	Solyc04g051100.3	1.53777	1.08969	Increased		Solyc03g071690.4	5.99809	2.63731	Increased		Solyc05g023680.4	8.63719	1.09301	Increased		Solyc03g019890.3	12.7049	2.97482	Increased		Solyc08g079080.5	10.03	1.56505	Increased
	Solyc04g051150.3	20.1742	2.19778	Increased		Solyc03g071790.1	5.24214	6.76882	Increased		Solyc05g024010.3	5.33446	1.03258	Increased		Solyc03g019790.3	3.86996	2.22087	Increased		Solyc08g079880.2	6.13895	1.41015	Increased
	Solyc04g051540.3	2.5389	1.23891	Increased		Solyc03g150133.1	1.79354	4.95096	Increased		Solyc05g024120.3	3.77793	1.49365	Increased		Solyc03g019670.3	13.9597	1.21133	Increased		Solyc08g079890.2	11.3857	1.5079	Increased
	Solyc04g053080.4	11.887	1.00154	Increased		Solyc03g053040.1	5.07029	1.80545	Increased		Solyc05g025680.3	3.10827	1.63669	Increased		Solyc03g019660.4	6.04418	1.77374	Increased		Solyc08g080270.3	2.05235	2.56236	Increased
	Solyc04g054500.3	31.2752	2.27783	Increased		Solyc03g058430.3	4.63906	1.03643	Increased		Solyc05g026550.3	5.82051	1.4549	Increased		Solyc03g110980.4	3.57161	2.12427	Increased		Solyc08g080320.3	7.52662	1.66791	Increased
	Solyc04g054740.3	5.14744	1.05608	Increased		Solyc03g059270.4	2.197	1.32054	Increased		Solyc05g045670.4	1.80268	1.84133	Increased		Solyc03g111610.3	18.7099	3.33173	Increased		Solyc08g081220.1	2.49607	1.1433	Increased
	Solyc04g054760.3	17.8518	2.97263	Increased		Solyc03g063030.4	3.83266	1.26069	Increased		Solyc05g046010.4	2.15756	3.10083	Increased		Solyc03g111690.4	6.72365	1.77104	Increased		Solyc08g082190.3	86.9124	1.92342	Increased
	Solyc04g054930.3	8.20036	1.97126	Increased		Solyc03g063110.3	10.572	1.00583	Increased		Solyc05g047590.4	7.27646	1.90186	Increased		Solyc03g111730.3	15.7224	1.40236	Increased		Solyc08g082210.4	8.90506	2.79321	Increased
	Solyc04g055250.4	18.0934	2.32632	Increased		Solyc03g064010.4	1.41395	1.97724	Increased		Solyc05g049990.4	1.96883	1.05278	Increased		Solyc03g111810.2	48.8923	2.63343	Increased		Solyc08g082650.2	6.82021	1.05779	Increased
	Solyc04g056640.1	2.67026	1.00433	Increased		Solyc03g078150.3	12.9102	2.85928	Increased		Solyc05g050210.4	4.34266	5.1735	Increased		Solyc03g112010.4	34.1488	3.41996	Increased		Solyc08g082660.2	18.7556	1.04775	Increased
	Solyc04g058150.3	49.477	1.28394	Increased		Solyc03g078260.3	1.44797	1.22078	Increased		Solyc05g050220.3	1.34136	1.15534	Increased		Solyc03g112030.3	4.12442	5.17563	Increased		Solyc08g082870.3	4.42811	1.08414	Increased
	Solyc04g064630.3	1.73269	2.27372	Increased		Solyc03g078290.3	13.1185	1.40453	Increased		Solyc05g050280.3	18.2373	1.74344	Increased		Solyc03g112060.3	8.71677	1.4672	Increased		Solyc08g083060.3	25.3581	1.40568	Increased
	Solyc04g064770.1	66.8091	6.9556	Increased		Solyc03g078830.1	3.90847	2.64273	Increased		Solyc05g050830.3	27.0014	3.05337	Increased		Solyc03g112390.3	1.34389	1.0348	Increased		Solyc09g005610.4	2.96988	2.25979	Increased
	Solyc04g064900.1	3.15186	3.77961	Increased		Solyc03g079910.3	2.95911	1.69334	Increased		Solyc05g050950.2	1.34775	1.41651	Increased		Solyc03g112550.3	3.07115	1.19785	Increased		Solyc09g005730.4	6.69143	1.62249	Increased
	Solyc04g064930.3	5.72854	1.16732	Increased		Solyc03g079930.3	8.72261	1.38418	Increased		Solyc05g051010.4	5.52074	3.13428	Increased		Solyc03g112580.3	9.03218	1.85786	Increased		Solyc09g007140.4	2.4168	1.81705	Increased
	Solyc04g070970.4	1.49795	1.60733	Increased		Solyc03g079960.4	2.26189	2.78494	Increased		Solyc05g051400.4	8.43025	1.48849	Increased		Solyc03g112760.3	11.0707	2.16421	Increased		Solyc09g007480.3	4.07927	1.29613	Increased
	Solyc04g071060.3	2.05787	4.6253	Increased		Solyc03g080100.4	29.5069	2.80999	Increased		Solyc05g051545.1	1.80327	1.72609	Increased		Solyc03g112790.3	1.59523	1.26135	Increased		Solyc09g007710.3	6.49525	1.49236	Increased
	Solyc04g071140.3	10.7886	1.00082	Increased		Solyc03g080110.3	1.59035	1.19928	Increased		Solyc05g051580.3	3.55851	3.43678	Increased		Solyc03g112880.1	2.1622	1.07428	Increased		Solyc09g008370.1	3.32721	1.17276	Increased
	Solyc04g071280.3	1.96827	1.11141	Increased		Solyc03g080120.1	1.75153	2.24451	Increased		Solyc05g051820.3	2.67062	4.92753	Increased		Solyc03g112930.3	4.71187	2.67855	Increased		Solyc09g008530.3	3.72611	1.34908	Increased
	Solyc04g071800.3	22.4601	5.66584	Increased		Solyc03g080160.3	11.5354	1.23322	Increased		Solyc05g051920.3	4.26313	4.51945	Increased		Solyc03g113090.3	13.6996	2.48276	Increased		Solyc09g008830.3	11.3963	1.23386	Increased
	Solyc04g071990.3	2.60282	1.18597	Increased		Solyc03g080180.4	13.1796	1.48336	Increased		Solyc05g052500.4	1.76095	1.04939	Increased		Solyc03g113210.3	4.58783	1.34658	Increased		Solyc09g009670.3	1.89562	2.16612	Increased
	Solyc04g072020.3	15.5111	1.28795	Increased		Solyc03g081230.1	1.54861	2.23596	Increased		Solyc05g052890.3	1.91113	4.80329	Increased		Solyc03g113240.3	14.0102	1.65208	Increased		Solyc09g010360.3	1.39418	1.2123	Increased
	Solyc04g072034.1	2.25838	1.00419	Increased		Solyc03g081330.1	1.80511	1.28195	Increased		Solyc05g053080.2	9.82661	1.39782	Increased		Solyc03g113280.3	6.88033	1.42062	Increased		Solyc09g010940.4	28.6861	1.20727	Increased
	Solyc04g072110.4	2.95608	1.05779	Increased		Solyc03g082570.4	10.4961	1.14337	Increased		Solyc05g053070.4	24.7506	1.5362	Increased		Solyc03g113450.4	6.50985	1.05777	Increased		Solyc09g011480.3	8.01781	1.09159	Increased
	Solyc04g072310.3	3.28111	2.03751	Increased		Solyc03g150137.1	3.29091	1.13116	Increased		Solyc05g053120.1	2.15678	2.25375	Increased		Solyc03g113760.3	1.94795	1.50994	Increased		Solyc09g011710.4	6.44998	1.02543	Increased
	Solyc04g072700.4	3.84798	3.42612	Increased		Solyc03g082620.4	15.3339	1.01423	Increased		Solyc05g053340.4	2.51297	1.24255	Increased		Solyc03g113910.3	15.4114	2.88873	Increased		Solyc09g014230.2	1.62468	1.75162	Increased
	Solyc04g074000.3	2.13407	3.35832	Increased		Solyc03g083100.3	1.73376	1.07155	Increased		Solyc05g053520.3	5.12438	2.51764	Increased		Solyc03g114030.3	13.9161	1.31422	Increased		Solyc09g014940.3	3.10533	3.14579	Increased
	Solyc04g074080.3	10.659	1.04631	Increased		Solyc03g083530.3	80.0805	2.06569	Increased		Solyc05g054090.3	56.2709	2.38413	Increased		Solyc03g114210.3	2.14397	1.15442	Increased		Solyc09g150112.1	2.20764	2.31126	Increased
	Solyc04g074120.4	1.57729	1.55936	Increased		Solyc03g083770.1	1.49591	1.79193	Increased		Solyc05g054450.1	15.3294	1.10148	Increased		Solyc03g114240.4	16.5938	2.20647	Increased		Solyc09g015490.3	2.8628	1.11253	Increased
	Solyc04g074280.1	1.74591	1.00323	Increased		Solyc03g083900.4	3.64276	2.16809	Increased		Solyc05g054610.1	7.44795	1.02354	Increased		Solyc03g114450.3	17.5657	1.63928	Increased		Solyc09g018890.3	1.42458	1.14872	Increased
	Solyc04g074400.1	1.67327	3.74774	Increased		Solyc03g093330.4	15.053	4.19281	Increased		Solyc05g054930.3	4.49658	1.44132	Increased		Solyc03g114800.1	12.0016	2.00575	Increased		Solyc09g061250.4	1.59834	1.96634	Increased
	Solyc04g074700.4	3.15059	1.19946	Increased		Solyc03g093360.3	16.3939	1.26999	Increased		Solyc05g055290.3	8.77406	1.62314	Increased		Solyc03g114850.4	6.08013	1.05223	Increased		Solyc09g061260.2	1.35617	3.59997	Increased
	Solyc04g074810.4	1.58262	1.65812	Increased		Solyc03g093500.3	3.35736	1.90098	Increased		Solyc05g055680.4	7.1765	1.29239	Increased		Solyc03g114930.3	7.68684	1.48448	Increased		Solyc09g061791.1	5.32116	3.87383	Increased
	Solyc04g074967.1	1.37578	4.57276	Increased		Solyc03g093790.3	4.50583	1.79801	Increased		Solyc05g056050.3	11.9607	1.31299	Increased		Solyc03g114960.4	17.3213	1.09754	Increased		Solyc09g061796.1	1.39784	2.12278	Increased
	Solyc04g074990.3	1.74261	1.36167	Increased		Solyc03g095600.1	1.92462	1.02313	Increased		Solyc05g056060.4	48.5052	1.39629	Increased		Solyc03g115020.3	13.9551	1.28365	Increased		Solyc09g064247.1	2.3647	1.84452	Increased
	Solyc04g076010.3	21.4532	2.21682	Increased		Solyc03g095785.1	1.45848	4.66997	Increased		Solyc05g056080.4	6.21148	1.89766	Increased		Solyc03g115050.3	7.64234	1.36807	Increased		Solyc09g065620.3	6.84424	3.00011	Increased
	Solyc04g076030.3	23.5823	1.23457	Increased		Solyc03g095940.1	3.56478	1.11889	Increased		Solyc05g056120.3	7.05914	1.43658	Increased		Solyc03g115160.3	7.19364	1.19098	Increased		Solyc09g065800.4	3.47525	1.99798	Increased
	Solyc04g076033.1	5.64694	1.09178	Increased		Solyc03g096030.3	7.07858	2.10886	Increased		Solyc06g005070.3	1.40726	1.64736	Increased		Solyc03g115165.1	9.24646	3.06434	Increased		Solyc09g072590.3	1.79197	1.414	Increased
	Solyc04g076037.1	11.1453	1.25718	Increased		Solyc03g096050.3	3.476	2.20577	Increased		Solyc06g005230.3	7.72549	1.29196	Increased		Solyc03g115200.3	43.0808	2.10553	Increased		Solyc09g072610.3	1.88345	1.61752	Increased
	Solyc04g076190.1	16.0915	2.59039	Increased		Solyc03g096140.2	6.50411	4.3505	Increased		Solyc06g005330.3	4.21413	3.18707	Increased		Solyc03g115450.1	1.6407	2.59643	Increased		Solyc09g074040.1	2.1148	1.35287	Increased
	Solyc04g076200.3	9.97568	1.22014	Increased		Solyc03g096160.3	8.26831	6.78669	Increased		Solyc06g005680.4	1.47961	1.00659	Increased		Solyc03g115560.3	50.6154	4.28432	Increased		Solyc09g074530.3	3.11869	1.68762	Increased
	Solyc04g076310.4	3.62877	1.54478	Increased		Solyc03g096260.3	2.0348	2.21116	Increased		Solyc06g005910.4	4.14835	1.3231	Increased		Solyc03g115820.3	9.09928	1.02375	Increased		Solyc09g074610.3	1.92623	1.3045	Increased
	Solyc04g076780.4	12.258	1.4454	Increased		Solyc03g096360.4	19.562	1.02661	Increased		Solyc06g007160.4	1.93567	1.22654	Increased		Solyc03g115900.4	62.4121	3.4326	Increased		Solyc09g075210.3	30.5574	1.40668	Increased
	Solyc04g076860.3	5.17806	1.15251	Increased		Solyc03g096460.4	6.06075	2.3174	Increased		Solyc06g007530.2	6.26037	1.23659	Increased		Solyc03g115980.1	36.3095	1.94986	Increased		Solyc09g075220.1	3.81656	1.1014	Increased
	Solyc04g076880.3	16.3926	1.58274	Increased		Solyc03g096545.1	2.68717	5.35605	Increased		Solyc06g007790.1	4.66981	1.94111	Increased		Solyc03g116060.4	4.17792	5.89223	Increased		Solyc09g075770.3	2.5378	1.25802	Increased
	Solyc04g076970.3	1.92081	4.55523	Increased		Solyc03g096770.1	8.29588	1.22082	Increased		Solyc06g007890.3	2.01504	1.99062	Increased		Solyc03g116230.4	1.53278	3.17736	Increased		Solyc09g082560.4	2.79913	1.50834	Increased
	Solyc04g076980.3	6.06307	1.09304	Increased		Solyc03g097020.4	4.49106	1.36633	Increased		Solyc06g007910.4	18.6368	1.81988	Increased		Solyc03g150157.1	1.60614	1.35853	Increased		Solyc09g082790.4	3.30545	1.11819	Increased
	Solyc04g076990.3	26.7585	1.33803	Increased		Solyc03g097160.4	4.80759	1.2386	Increased		Solyc06g008560.2	6.58588	4.023	Increased		Solyc03g116280.3	9.32782	2.7764	Increased		Solyc09g082850.1	4.45819	1.16729	Increased
	Solyc04g077010.4	15.2144	1.4771	Increased		Solyc03g097640.3	3.66516	1.3311	Increased		Solyc06g008710.3	2.58142	1.10427	Increased		Solyc03g116320.3	1.82653	1.60652	Increased		Solyc09g083090.4	4.00602	1.39986	Increased
	Solyc04g077030.3	7.55504	1.88638	Increased		Solyc03g097690.3	2.66182	1.95084	Increased		Solyc06g009190.4	22.4107	1.69315	Increased		Solyc03g116720.3	3.64404	3.62136	Increased		Solyc09g083100.1	6.06419	1.53933	Increased
	Solyc04g077050.3	13.6749	1.28361	Increased		Solyc03g097830.3	3.09265	1.14984	Increased		Solyc06g009810.4	1.88186	3.34137	Increased		Solyc03g116820.4	12.3203	8.02549	Increased		Solyc09g084440.2	4.17597	1.08811	Increased
	Solyc04g077220.3	2.21669	1.39187	Increased		Solyc03g097900.3	46.5431	1.68204	Increased		Solyc06g010250.3	40.6809	2.25512	Increased		Solyc03g116830.4	6.70562	1.22259	Increased		Solyc09g090070.1	22.0028	1.22449	Increased
	Solyc04g077350.1	3.06409	1.61916	Increased		Solyc03g098240.3	71.1646	3.30468	Increased		Solyc06g011350.3	2.30429	1.03937	Increased		Solyc03g116870.3	10.1087	3.11614	Increased		Solyc09g090080.1	1.40244	4.19123	Increased
	Solyc04g077490.3	22.2298	3.38147	Increased		Solyc03g098270.1	1.63558	4.35835	Increased		Solyc06g033783.1	5.93418	4.48259	Increased		Solyc03g116910.3	6.32243	1.91711	Increased		Solyc09g091030.3	12.9138	1.04838	Increased
	Solyc04g077510.4	2.51166	3.33178	Increased		Solyc03g098290.4	8.70127	1.56997	Increased		Solyc06g034290.3	12.6375	1.14546	Increased		Solyc03g116920.3	3.45647	1.31179	Increased		Solyc09g091160.1	1.75628	1.10451	Increased
	Solyc04g077690.3	4.44452	1.12952	Increased		Solyc03g019890.3	9.77183	1.86172	Increased		Solyc06g035530.3	1.80609	1.61985	Increased		Solyc03g117340.1	12.7185	2.31798	Increased		Solyc09g091530.2	2.18323	5.14789	Increased
	Solyc04g077700.1	3.4894	6.27588	Increased		Solyc03g019840.4	2.18496	1.61159	Increased		Solyc06g150109.1	1.33692	1.12138	Increased		Solyc03g117690.3	5.00669	1.03588	Increased		Solyc09g091550.3	2.06799	2.66169	Increased
	Solyc04g078195.1	53.1406	2.72883	Increased		Solyc03g019790.3	6.58986	2.0079	Increased		Solyc06g035580.3	1.39427	2.33401	Increased		Solyc03g117730.3	4.76475	2.79033	Increased		Solyc09g091960.3	7.59283	2.10703	Increased
	Solyc04g078520.3	6.27985	1.06723	Increased		Solyc03g019780.4	25.6057	1.56084	Increased		Solyc06g035720.3	14.3343	2.07557	Increased		Solyc03g118120.3	3.21773	1.10232	Increased		Solyc09g091965.1	1.31437	3.02259	Increased
	Solyc04g078590.3	13.3403	1.36349	Increased		Solyc03g019760.4	22.6359	1.75608	Increased		Solyc06g035760.4	20.5994	2.56425	Increased		Solyc03g118130.3	7.3644	1.47295	Increased		Solyc09g092260.4	4.89102	1.54045	Increased
	Solyc04g078650.4	3.547	1.63377	Increased		Solyc03g110990.1	35.6901	2.21936	Increased		Solyc06g036805.1	1.57289	4.06507	Increased		Solyc03g118240.4	19.3723	1.61893	Increased		Solyc09g092670.3	2.46357	1.22585	Increased
	Solyc04g078770.4	9.35803	2.10889	Increased		Solyc03g111100.1	4.47908	3.8485	Increased		Solyc06g043260.2	3.05394	5.61289	Increased		Solyc03g118370.3	6.75898	1.53029	Increased		Solyc09g092720.3	5.57398	1.7915	Increased
	Solyc04g079190.4	8.47561	1.09018	Increased		Solyc03g111200.3	20.1856	1.26166	Increased		Solyc06g043150.4	4.02862	1.02271	Increased		Solyc03g118410.3	29.6685	2.07139	Increased		Solyc10g005210.4	4.55466	1.0375	Increased
	Solyc04g079290.3	3.27887	1.11987	Increased		Solyc03g111230.4	31.9918	1.17254	Increased		Solyc06g048570.3	4.52938	1.39074	Increased		Solyc03g118480.4	2.33352	1.44714	Increased		Solyc10g006430.3	3.73598	2.45834	Increased
	Solyc04g079420.3	13.8145	2.48714	Increased		Solyc03g111550.4	14.435	2.82035	Increased		Solyc06g049030.4	3.33375	1.58301	Increased		Solyc03g118750.4	9.35062	1.09605	Increased		Solyc10g007073.1	16.3291	1.15071	Increased
	Solyc04g079470.3	4.05431	3.54101	Increased		Solyc03g111810.2	23.0221	2.41102	Increased		Solyc06g049090.3	1.52509	1.40448	Increased		Solyc03g118770.4	32.1811	3.51548	Increased		Solyc10g007270.4	1.5903	1.94302	Increased
	Solyc04g079480.2	1.64256	1.34717	Increased		Solyc03g112060.3	74.7251	3.20348	Increased		Solyc06g050560.3	2.60468	1.13516	Increased		Solyc03g118780.3	74.6758	3.254	Increased		Solyc10g007310.1	2.92184	1.18401	Increased
	Solyc04g079560.3	21.8974	1.60407	Increased		Solyc03g112130.1	2.14986	1.27252	Increased		Solyc06g050630.3	1.58949	1.40139	Increased		Solyc03g118820.4	8.22885	1.72272	Increased		Solyc10g007420.4	1.32926	1.04616	Increased
	Solyc04g083160.2	4.91752	1.14547	Increased		Solyc03g112360.1	13.7861	1.03102	Increased		Solyc06g050800.4	1.71175	1.12652	Increased		Solyc03g118930.2	1.77989	4.86196	Increased		Solyc10g007570.4	2.01695	2.25153	Increased
	Solyc04g079640.3	14.2172	1.79868	Increased		Solyc03g112420.3	1.89501	2.11078	Increased		Solyc06g150117.1	1.32283	3.28682	Increased		Solyc03g119070.2	1.47993	1.28017	Increased		Solyc10g008160.3	1.67766	1.01531	Increased
	Solyc04g079660.2	4.13618	1.52364	Increased		Solyc03g112530.3	8.43598	1.80804	Increased		Solyc06g050840.3	9.54084	1.44083	Increased		Solyc03g119220.3	8.54302	2.35048	Increased		Solyc10g008930.1	3.52093	3.92688	Increased
	Solyc04g079680.4	1.66102	1.25248	Increased		Solyc03g112540.4	1.42603	3.20432	Increased		Solyc06g050900.3	3.19167	1.7447	Increased		Solyc03g119310.3	5.51834	1.73496	Increased		Solyc10g009150.3	4.89072	2.27482	Increased
	Solyc04g079700.3	18.3765	4.28232	Increased		Solyc03g112580.3	5.51645	1.30841	Increased		Solyc06g051040.4	2.01593	1.35122	Increased		Solyc03g119320.1	2.72017	1.28574	Increased		Solyc10g009290.1	8.07069	1.90575	Increased
	Solyc04g079830.2	1.85893	5.00668	Increased		Solyc03g112630.3	3.29293	1.1588	Increased		Solyc06g051200.3	16.7198	1.08933	Increased		Solyc03g119490.4	6.06768	1.62162	Increased		Solyc10g009580.4	3.12307	2.31483	Increased
	Solyc04g080130.3	3.71741	2.75314	Increased		Solyc03g112730.4	2.9881	1.63081	Increased		Solyc06g051460.4	11.0709	1.6663	Increased		Solyc03g119540.3	8.97468	4.96247	Increased		Solyc10g017990.2	1.75715	2.42801	Increased
	Solyc04g080490.4	6.0227	1.99369	Increased		Solyc03g112790.3	6.0542	2.74826	Increased		Solyc06g051800.3	3.53258	3.78604	Increased		Solyc03g119740.3	6.44239	1.33292	Increased		Solyc10g039290.2	3.30664	1.36391	Increased
	Solyc04g080530.3	1.64237	2.12443	Increased		Solyc03g112820.4	10.5399	2.3556	Increased		Solyc06g052070.3	6.39765	1.20787	Increased		Solyc03g119860.3	10.6113	2.92644	Increased		Solyc10g044680.2	1.64088	4.86237	Increased
	Solyc04g080580.3	18.9509	1.10668	Increased		Solyc03g112840.2	1.9942	2.10207	Increased		Solyc06g053440.3	1.34659	1.09052	Increased		Solyc03g119940.3	11.0002	3.49824	Increased		Solyc10g047530.2	1.81755	1.61817	Increased
	Solyc04g080720.4	4.40512	4.61505	Increased		Solyc03g112930.3	3.07108	3.80563	Increased		Solyc06g053720.3	1.47119	1.10429	Increased		Solyc03g119960.3	4.19672	1.44899	Increased		Solyc10g050323.1	2.35368	1.0819	Increased
	Solyc04g080780.2	5.1946	2.61558	Increased		Solyc03g112960.1	1.43513	1.91038	Increased		Solyc06g053760.3	10.6115	1.39586	Increased		Solyc03g119990.4	7.9395	1.93651	Increased		Solyc10g050325.2	1.96303	1.06093	Increased
	Solyc04g080940.4	7.1467	1.33319	Increased		Solyc03g113060.3	10.7746	1.25672	Increased		Solyc06g053950.3	3.26545	2.53704	Increased		Solyc03g120030.1	5.1254	3.33215	Increased		Solyc10g050470.3	3.25789	4.74575	Increased
	Solyc04g080970.4	2.78872	1.85182	Increased		Solyc03g113090.3	2.30418	2.09438	Increased		Solyc06g053960.3	1.98822	1.52207	Increased		Solyc03g120060.2	4.76977	2.20993	Increased		Solyc10g050990.2	1.6427	1.54555	Increased
	Solyc04g081020.3	2.13023	2.08759	Increased		Solyc03g113300.4	4.27361	1.05577	Increased		Solyc06g059720.3	1.99809	1.51331	Increased		Solyc03g120380.3	5.37052	2.26224	Increased		Solyc10g052650.3	1.85979	2.13957	Increased
	Solyc04g081240.2	6.63169	1.37884	Increased		Solyc03g113910.3	9.9676	2.31181	Increased		Solyc06g059730.3	5.0723	1.20903	Increased		Solyc03g120430.3	6.95538	1.03116	Increased		Solyc10g054420.2	2.86304	1.78282	Increased
	Solyc04g081250.1	4.85365	1.7937	Increased		Solyc03g114120.3	8.61323	1.13772	Increased		Solyc06g059740.4	55.5486	2.03821	Increased		Solyc03g120440.3	1.71574	1.63611	Increased		Solyc10g055240.2	4.40487	1.33658	Increased
	Solyc04g081270.1	4.93046	1.56263	Increased		Solyc03g114240.4	10.1473	1.61381	Increased		Solyc06g060570.3	1.81761	1.15363	Increased		Solyc03g120640.3	25.0639	1.48418	Increased		Solyc10g075110.2	3.35267	1.25791	Increased
	Solyc04g081450.3	1.55701	1.18798	Increased		Solyc03g114350.1	2.69642	1.52404	Increased		Solyc06g060940.2	2.40681	1.16799	Increased		Solyc03g120850.4	16.9164	1.14111	Increased		Solyc10g075118.1	2.75414	1.78166	Increased
	Solyc04g081460.2	11.8415	1.6995	Increased		Solyc03g114380.4	1.38637	2.67742	Increased		Solyc06g060970.2	2.77111	4.96816	Increased		Solyc03g120870.3	2.13589	1.05771	Increased		Solyc10g076180.1	48.6129	2.48169	Increased
	Solyc04g081560.3	1.34337	2.32905	Increased		Solyc03g114430.1	3.4725	2.51128	Increased		Solyc06g061180.2	1.99379	1.12455	Increased		Solyc03g120890.3	3.40917	1.1269	Increased		Solyc10g076510.2	16.1644	1.00576	Increased
	Solyc04g081610.1	1.50539	3.19854	Increased		Solyc03g114700.2	2.10883	1.091	Increased		Solyc06g062430.3	12.5718	2.61341	Increased		Solyc03g120950.3	3.17808	4.17709	Increased		Solyc10g076740.3	6.55341	3.00608	Increased
	Solyc04g081720.2	5.40099	6.50898	Increased		Solyc03g114705.1	5.82673	1.91789	Increased		Solyc06g062460.3	1.86494	4.74364	Increased		Solyc03g120970.3	2.79024	1.94396	Increased		Solyc10g076790.2	4.86885	1.42613	Increased
	Solyc04g082200.2	12.7664	1.28113	Increased		Solyc03g114850.4	7.83776	2.14276	Increased		Solyc06g062820.4	1.66046	4.13715	Increased		Solyc03g121080.3	4.97777	2.90285	Increased		Solyc10g076820.2	1.7105	1.78405	Increased
	Solyc04g082430.3	3.44315	1.93956	Increased		Solyc03g114960.4	19.6147	1.33147	Increased		Solyc06g063210.3	2.60938	3.00842	Increased		Solyc03g121300.2	3.99863	1.00839	Increased		Solyc10g076830.2	2.13127	3.04229	Increased
	Solyc04g082500.4	2.00809	2.49303	Increased		Solyc03g114970.3	8.98623	1.0588	Increased		Solyc06g064520.4	4.87023	4.96584	Increased		Solyc03g121420.4	6.42333	1.85449	Increased		Solyc10g078250.1	5.02832	2.47747	Increased
	Solyc04g082740.4	2.73518	2.63209	Increased		Solyc03g115020.3	9.6852	1.009	Increased		Solyc06g064550.3	10.6113	1.02475	Increased		Solyc03g121660.3	5.13773	1.13704	Increased		Solyc10g078270.2	2.88007	2.05121	Increased
	Solyc04g082745.1	1.54291	4.19546	Increased		Solyc03g115200.3	23.1136	2.26295	Increased		Solyc06g065450.3	2.96641	1.57276	Increased		Solyc03g121760.3	2.79335	2.31982	Increased		Solyc10g078590.2	12.1586	1.13101	Increased
	Solyc04g082750.3	4.06428	1.02476	Increased		Solyc03g115220.4	3.32356	1.85148	Increased		Solyc06g065530.4	4.14178	5.78742	Increased		Solyc03g122360.3	11.1911	2.72225	Increased		Solyc10g078600.3	4.11302	1.30081	Increased
	Solyc04g082840.4	6.41043	1.64805	Increased		Solyc03g115360.3	37.0928	1.59355	Increased		Solyc06g065820.3	1.53617	4.48706	Increased		Solyc03g123430.4	1.3178	1.66573	Increased		Solyc10g079240.2	2.15469	2.46611	Increased
	Solyc04g082845.2	1.39159	1.03531	Increased		Solyc03g115380.3	8.99336	2.73032	Increased		Solyc06g065970.1	32.8655	1.31718	Increased		Solyc03g123540.3	1.30816	1.29642	Increased		Solyc10g079410.2	5.10791	1.79531	Increased
	Solyc04g082900.4	6.81982	2.22789	Increased		Solyc03g115450.1	2.35278	3.16807	Increased		Solyc06g066010.3	3.72235	1.14642	Increased		Solyc03g123620.4	4.99079	1.00549	Increased		Solyc10g079870.3	13.5518	1.88305	Increased
	Solyc04g082940.3	2.25643	1.83828	Increased		Solyc03g115560.3	5.06061	2.13364	Increased		Solyc06g066180.4	2.96128	1.41619	Increased		Solyc03g123630.4	30.5972	1.46758	Increased		Solyc10g080610.1	43.3504	1.62761	Increased
	Solyc05g005090.4	2.81129	1.04645	Increased		Solyc03g115660.3	2.94189	1.07878	Increased		Solyc06g066750.3	30.3886	3.26542	Increased		Solyc04g005230.3	2.05775	5.14489	Increased		Solyc10g080730.3	1.4722	1.50296	Increased
	Solyc05g005320.1	20.3797	2.0859	Increased		Solyc03g115900.4	10.7454	1.02252	Increased		Solyc06g066770.1	1.73499	1.28029	Increased		Solyc04g005800.3	3.4928	5.51863	Increased		Solyc10g080980.2	7.68168	1.67298	Increased
	Solyc05g005760.4	17.8227	1.15598	Increased		Solyc03g116020.3	6.53538	1.22955	Increased		Solyc06g068170.2	1.67504	4.64252	Increased		Solyc04g006970.4	24.5829	1.06823	Increased		Solyc10g081300.1	3.73303	1.31993	Increased
	Solyc05g005810.4	31.9251	1.89502	Increased		Solyc03g116060.4	19.8999	2.4715	Increased		Solyc06g068310.1	1.87491	1.52437	Increased		Solyc04g007210.3	8.57205	2.43861	Increased		Solyc10g081770.3	3.68787	1.57952	Increased
	Solyc05g005830.3	1.36647	4.65068	Increased		Solyc03g116170.3	4.67496	1.59333	Increased		Solyc06g068620.3	10.5139	1.16133	Increased		Solyc04g007400.4	21.3131	2.07653	Increased		Solyc10g083730.2	5.38947	1.03667	Increased
	Solyc05g005980.4	1.8244	1.20557	Increased		Solyc03g150157.1	3.13896	2.32956	Increased		Solyc06g068690.4	2.75294	1.40124	Increased		Solyc04g007480.1	1.96437	2.0517	Increased		Solyc10g083940.1	1.73625	2.12689	Increased
	Solyc05g006000.3	2.10623	1.49969	Increased		Solyc03g116250.2	1.89825	2.96223	Increased		Solyc06g068910.3	11.7385	1.09747	Increased		Solyc04g007540.3	3.86888	1.266	Increased		Solyc10g085230.2	5.12787	1.8094	Increased
	Solyc05g006020.3	6.20471	1.20616	Increased		Solyc03g116380.4	11.0348	1.71229	Increased		Solyc06g068950.4	49.0463	1.50009	Increased		Solyc04g007690.3	6.79679	1.76542	Increased		Solyc10g085620.2	1.84987	1.39754	Increased
	Solyc05g006030.3	1.75229	1.32346	Increased		Solyc03g116560.1	5.28842	1.95007	Increased		Solyc06g068990.4	3.15267	1.60826	Increased		Solyc04g007770.3	5.9842	5.94288	Increased		Solyc10g086100.2	1.92541	1.42981	Increased
	Solyc05g006050.3	58.7564	2.01038	Increased		Solyc03g116620.3	8.52814	3.39727	Increased		Solyc06g069000.3	6.32842	2.68306	Increased		Solyc04g007780.3	5.02929	2.71788	Increased		Solyc10g086170.1	2.82978	1.06038	Increased
	Solyc05g006160.4	2.71518	1.10537	Increased		Solyc03g116820.4	5.28985	4.79385	Increased		Solyc06g069730.3	8.82948	1.50506	Increased		Solyc04g007990.1	5.62233	2.21831	Increased		Solyc10g086220.2	25.3492	1.58607	Increased
	Solyc05g006340.3	5.60909	1.99602	Increased		Solyc03g116830.4	7.05271	1.43951	Increased		Solyc06g071320.3	4.62313	2.11051	Increased		Solyc04g008230.3	2.94728	2.83125	Increased		Solyc10g086290.3	2.26722	5.41373	Increased
	Solyc05g006740.4	6.81778	1.9119	Increased		Solyc03g116910.3	3.47246	1.35058	Increased		Solyc06g071390.3	2.37413	1.28009	Increased		Solyc04g008310.3	3.45513	1.1231	Increased		Solyc11g006020.2	4.29591	1.53682	Increased
	Solyc05g006920.4	11.3219	1.36969	Increased		Solyc03g116920.3	2.12114	2.16244	Increased		Solyc06g071610.3	3.30577	2.60026	Increased		Solyc04g008330.1	18.3874	4.03406	Increased		Solyc11g006640.3	2.36151	1.08332	Increased
	Solyc05g007100.3	5.57831	1.18217	Increased		Solyc03g116970.3	1.71162	1.38027	Increased		Solyc06g071640.3	4.26144	4.05531	Increased		Solyc04g008430.1	1.61142	1.55095	Increased		Solyc11g006785.1	7.56731	1.74507	Increased
	Solyc05g007420.2	2.88497	1.93068	Increased		Solyc03g117060.4	23.0857	1.58009	Increased		Solyc06g071820.3	1.95111	1.618	Increased		Solyc04g008570.4	3.01491	1.44449	Increased		Solyc11g007540.2	6.00433	2.16891	Increased
	Solyc05g007470.4	9.37574	4.27694	Increased		Solyc03g117080.4	2.19912	1.42627	Increased		Solyc06g072240.1	3.71028	1.37092	Increased		Solyc04g008600.4	3.12782	1.36519	Increased		Solyc11g008480.2	1.9876	1.86448	Increased
	Solyc05g007510.4	16.5022	1.11015	Increased		Solyc03g117270.1	1.61053	2.18225	Increased		Solyc06g072290.3	24.2709	2.87827	Increased		Solyc04g008820.3	1.82636	1.41889	Increased		Solyc11g008630.3	2.77951	1.09711	Increased
	Solyc05g007760.2	1.71444	2.55575	Increased		Solyc03g117290.1	16.5845	1.92527	Increased		Solyc06g072810.4	8.33777	1.42261	Increased		Solyc04g008850.1	28.6583	2.33938	Increased		Solyc11g012680.3	6.10976	1.17176	Increased
	Solyc05g007770.3	17.7799	2.56249	Increased		Solyc03g117310.1	3.17698	5.92981	Increased		Solyc06g072830.4	8.9354	1.15853	Increased		Solyc04g008970.3	2.53448	1.65656	Increased		Solyc11g012930.2	2.83354	1.03596	Increased
	Solyc05g007780.3	3.41293	1.6837	Increased		Solyc03g117490.4	4.80021	1.08096	Increased		Solyc06g073040.1	1.78711	1.67652	Increased		Solyc04g009020.4	8.32954	1.7581	Increased		Solyc11g013310.2	3.87479	1.9175	Increased
	Solyc05g007830.3	11.7704	1.07665	Increased		Solyc03g117500.1	1.53697	3.20807	Increased		Solyc06g074000.1	34.9514	1.67231	Increased		Solyc04g009030.3	67.2638	3.36099	Increased		Solyc11g013890.1	1.47949	1.01262	Increased
	Solyc05g007870.3	7.21712	2.08754	Increased		Solyc03g117510.4	3.08529	1.22478	Increased		Solyc06g074070.3	10.3247	1.40523	Increased		Solyc04g009250.1	2.51516	4.34563	Increased		Solyc11g020990.3	17.7006	4.02742	Increased
	Solyc05g007980.3	11.1452	1.35723	Increased		Solyc03g117540.4	19.1778	1.67466	Increased		Solyc06g074200.4	10.0221	1.03706	Increased		Solyc04g009260.3	4.6467	2.24525	Increased		Solyc11g021365.2	1.65481	1.90365	Increased
	Solyc05g008050.3	2.41998	2.32937	Increased		Solyc03g117550.1	3.8605	1.03723	Increased		Solyc06g074630.4	1.75224	1.05495	Increased		Solyc04g009660.2	2.45402	2.02083	Increased		Solyc11g050880.2	1.95501	2.60083	Increased
	Solyc05g008120.4	1.89696	1.38651	Increased		Solyc03g117580.3	3.95161	1.08692	Increased		Solyc06g074890.1	4.58876	1.23213	Increased		Solyc04g009960.3	6.75577	1.00258	Increased		Solyc11g027920.2	3.66475	5.99622	Increased
	Solyc05g008130.4	4.31805	1.17122	Increased		Solyc03g117790.2	1.35898	1.74927	Increased		Solyc06g074900.3	3.39058	1.07818	Increased		Solyc04g011390.1	1.48208	1.29417	Increased		Solyc11g045110.3	8.64594	1.68671	Increased
	Solyc05g008290.4	2.94609	2.00092	Increased		Solyc03g118370.3	14.3002	2.80274	Increased		Solyc06g075250.3	8.98414	1.03861	Increased		Solyc04g012030.3	6.13121	1.19786	Increased		Solyc11g044450.3	7.17856	1.6761	Increased
	Solyc05g008300.3	8.97271	1.37379	Increased		Solyc03g118580.3	2.82943	1.72905	Increased		Solyc06g075640.2	1.62041	1.17156	Increased		Solyc04g012060.3	3.49033	1.50948	Increased		Solyc11g042810.2	8.64768	2.03761	Increased
	Solyc05g008860.4	8.81097	1.36957	Increased		Solyc03g118630.3	2.08685	1.06538	Increased		Solyc06g076040.3	14.2853	1.20883	Increased		Solyc04g012185.1	2.06206	2.98095	Increased		Solyc11g056680.1	38.1585	1.6155	Increased
	Solyc05g008895.1	22.5579	2.72588	Increased		Solyc03g118680.3	6.15173	1.3494	Increased		Solyc06g076160.4	1.39778	4.38449	Increased		Solyc04g014260.2	3.87095	5.72602	Increased		Solyc11g062350.2	1.58014	1.45274	Increased
	Solyc05g008960.3	2.44734	4.90848	Increased		Solyc03g118780.3	65.3095	4.67453	Increased		Solyc06g076300.3	4.40792	1.99349	Increased		Solyc04g014410.4	1.33235	1.67248	Increased		Solyc11g065360.2	1.45117	1.1383	Increased
	Solyc05g009170.3	1.49342	2.0004	Increased		Solyc03g118970.3	5.61927	1.06857	Increased		Solyc06g076560.2	1.39202	1.23379	Increased		Solyc04g014510.3	7.32805	1.4124	Increased		Solyc11g065820.3	1.84805	1.33499	Increased
	Solyc05g009230.3	9.64838	2.17654	Increased		Solyc03g119150.4	2.80949	2.64834	Increased		Solyc06g076570.4	6.58249	1.2793	Increased		Solyc04g014617.1	1.41084	2.37881	Increased		Solyc11g066490.1	3.00498	1.49639	Increased
	Solyc05g009310.3	3.98348	1.72938	Increased		Solyc03g119190.3	4.46208	2.58408	Increased		Solyc06g082460.1	2.84309	1.22967	Increased		Solyc04g014645.1	1.88048	1.02394	Increased		Solyc11g066510.3	3.35371	1.95695	Increased
	Solyc05g009350.4	3.90314	1.01099	Increased		Solyc03g119310.3	4.73313	2.43714	Increased		Solyc06g082570.3	5.15534	1.03769	Increased		Solyc04g014730.4	9.52138	1.51078	Increased		Solyc11g067270.1	2.11674	2.40954	Increased
	Solyc05g009470.4	5.92174	1.01422	Increased		Solyc03g119490.4	2.69943	1.9239	Increased		Solyc06g082910.3	66.686	2.31137	Increased		Solyc04g014740.3	1.50522	1.1908	Increased		Solyc11g068880.2	18.3222	1.6977	Increased
	Solyc05g009490.3	2.59608	1.61611	Increased		Solyc03g119540.3	2.54239	4.34052	Increased		Solyc06g082940.3	30.1121	1.16593	Increased		Solyc04g014850.3	1.35551	1.74382	Increased		Solyc11g069090.2	72.0546	1.0954	Increased
	Solyc05g009610.1	5.80094	2.7121	Increased		Solyc03g119610.1	22.996	1.38503	Increased		Solyc06g083020.3	1.52448	1.60149	Increased		Solyc04g015030.4	7.80095	1.98643	Increased		Solyc11g069330.1	42.4061	1.2647	Increased
	Solyc05g009700.4	7.22031	1.37678	Increased		Solyc03g119690.3	10.6376	1.25239	Increased		Solyc06g083030.3	6.57691	1.13928	Increased		Solyc04g015040.3	3.17827	1.04888	Increased		Solyc11g069940.1	10.1654	1.36641	Increased
	Solyc05g009770.3	1.39631	4.59094	Increased		Solyc03g119930.1	15.1486	1.99794	Increased		Solyc06g083120.1	1.53985	4.48082	Increased		Solyc04g015490.4	14.8927	1.28315	Increased		Solyc11g071290.2	4.00734	1.69845	Increased
	Solyc05g009950.3	8.13594	1.52351	Increased		Solyc03g119940.3	1.44315	3.30816	Increased		Solyc06g083140.4	6.04548	1.02311	Increased		Solyc04g015750.3	3.20819	1.98034	Increased		Solyc11g071560.2	2.04578	2.02444	Increased
	Solyc05g009990.4	1.45785	1.32018	Increased		Solyc03g119960.3	1.86546	3.13788	Increased		Solyc06g083650.3	1.49557	2.99269	Increased		Solyc04g016060.1	1.39298	1.99854	Increased		Solyc11g072310.2	5.93302	1.92738	Increased
	Solyc05g010240.4	15.6079	3.34745	Increased		Solyc03g120080.4	5.77614	2.13031	Increased		Solyc06g083860.2	4.03916	1.06463	Increased		Solyc04g016080.2	1.8746	1.77429	Increased		Solyc12g005030.3	29.6704	2.33971	Increased
	Solyc05g010270.1	8.21966	3.05574	Increased		Solyc03g120120.3	2.39355	1.1638	Increased		Solyc06g083880.2	4.94681	1.48419	Increased		Solyc04g016210.4	1.45774	2.63556	Increased		Solyc12g005040.2	21.1926	1.84653	Increased
	Solyc05g010340.3	3.74411	1.41546	Increased		Solyc03g120290.3	14.4442	2.28534	Increased		Solyc06g084030.3	2.76682	1.61869	Increased		Solyc04g016220.4	18.2215	3.12112	Increased		Solyc12g006140.2	2.51104	1.35611	Increased
	Solyc05g010610.3	8.95996	1.49617	Increased		Solyc03g120320.1	19.9638	1.66675	Increased		Solyc06g084050.4	18.2491	1.54358	Increased		Solyc04g016590.3	3.57644	1.46112	Increased		Solyc12g006230.3	8.42731	1.49883	Increased
	Solyc05g010680.2	1.58656	1.16048	Increased		Solyc03g120380.3	1.30553	1.65025	Increased		Solyc06g084240.2	1.86304	1.92577	Increased		Solyc04g017720.3	1.98304	1.04177	Increased		Solyc12g006240.2	2.55646	1.33791	Increased
	Solyc05g010685.1	9.32505	1.13089	Increased		Solyc03g120850.4	5.59497	1.30274	Increased		Solyc06g084290.3	4.58803	1.09801	Increased		Solyc04g040160.4	6.83058	1.53977	Increased		Solyc12g006997.1	1.4371	1.1437	Increased
	Solyc05g011830.4	15.8203	1.87622	Increased		Solyc03g120970.3	3.68744	1.65169	Increased		Solyc06g084450.4	7.66967	1.1697	Increased		Solyc04g026110.4	15.4499	2.49402	Increased		Solyc12g008900.2	56.4043	2.82161	Increased
	Solyc05g011960.4	4.03471	1.16805	Increased		Solyc03g120990.3	12.3078	2.65325	Increased		Solyc07g005330.3	16.7215	1.12099	Increased		Solyc04g026020.3	4.85043	3.10333	Increased		Solyc12g009300.3	13.3469	1.66227	Increased
	Solyc05g011970.3	6.92616	1.16889	Increased		Solyc03g121030.2	5.26768	1.50712	Increased		Solyc07g006220.2	6.45985	1.44972	Increased		Solyc04g025560.4	8.97364	8.14977	Increased		Solyc12g009800.3	7.06117	1.07538	Increased
	Solyc05g056620.2	37.2412	2.03597	Increased		Solyc03g121140.4	1.5726	1.18624	Increased		Solyc07g006310.1	1.51842	1.3689	Increased		Solyc04g025040.1	2.99011	1.30263	Increased		Solyc12g010270.1	1.32095	1.56137	Increased
	Solyc05g012190.3	2.33872	1.1814	Increased		Solyc03g121330.3	6.27824	1.05117	Increased		Solyc07g006700.1	6.09276	1.40038	Increased		Solyc04g045330.2	5.29675	6.73705	Increased		Solyc12g010310.2	2.40135	1.23588	Increased
	Solyc05g012200.3	5.97418	1.22716	Increased		Solyc03g121640.3	9.05867	1.50234	Increased		Solyc07g006730.4	16.9829	1.92272	Increased		Solyc04g045530.4	4.91702	1.09523	Increased		Solyc12g010500.3	1.36012	2.6805	Increased
	Solyc05g012210.4	2.03925	2.10249	Increased		Solyc03g121850.3	5.88344	1.65989	Increased		Solyc07g006880.1	8.22355	1.77089	Increased		Solyc04g049340.3	2.1284	1.27	Increased		Solyc12g013620.2	1.34889	1.44612	Increased
	Solyc05g012280.3	1.64702	3.29108	Increased		Solyc03g122250.3	8.99576	1.26987	Increased		Solyc07g007190.3	6.89418	1.3554	Increased		Solyc04g049625.1	6.22722	7.13728	Increased		Solyc12g013770.3	221.665	2.56223	Increased
	Solyc05g012380.3	16.7051	1.11464	Increased		Solyc03g122360.3	1.53007	2.9559	Increased		Solyc07g007980.3	13.1225	1.97628	Increased		Solyc04g050440.3	5.53394	2.09732	Increased		Solyc12g014450.2	2.04757	3.20222	Increased
	Solyc05g012500.3	4.66597	1.20393	Increased		Solyc03g123530.4	7.01154	1.28269	Increased		Solyc07g008240.3	2.0623	5.07133	Increased		Solyc04g050730.3	56.1644	3.21052	Increased		Solyc12g015690.3	3.66754	1.07478	Increased
	Solyc05g012580.1	16.1841	1.04322	Increased		Solyc03g123580.4	3.8953	1.26133	Increased		Solyc07g008430.2	12.9465	1.12181	Increased		Solyc04g050826.1	1.94065	4.52959	Increased		Solyc12g015970.3	5.00558	1.43249	Increased
	Solyc05g013560.3	13.2496	3.69366	Increased		Solyc03g123590.4	7.90129	1.37094	Increased		Solyc07g008920.4	1.73701	1.54682	Increased		Solyc04g050990.3	1.93542	1.53129	Increased		Solyc12g016210.2	6.07904	1.16862	Increased
	Solyc05g013640.1	20.8391	1.24331	Increased		Solyc03g123710.3	4.65602	2.14386	Increased		Solyc07g009220.2	1.61281	1.00635	Increased		Solyc04g053120.3	50.8132	2.15583	Increased		Solyc12g016220.3	6.41649	1.03602	Increased
	Solyc05g013690.4	4.79738	1.43144	Increased		Solyc03g123830.4	31.3929	1.18286	Increased		Solyc07g014730.3	15.4318	1.08445	Increased		Solyc04g054740.3	111.59	3.53209	Increased		Solyc12g017263.1	1.92573	2.45438	Increased
	Solyc05g014260.3	12.6635	1.06006	Increased		Solyc03g123860.4	3.02544	1.54985	Increased		Solyc07g018070.4	27.3589	1.77845	Increased		Solyc04g054760.3	20.8815	1.5064	Increased		Solyc12g017265.1	2.68886	3.87047	Increased
	Solyc05g014270.4	2.96791	2.03885	Increased		Solyc03g124050.3	2.004	1.25878	Increased		Solyc07g018290.4	5.67471	2.00888	Increased		Solyc04g055090.1	2.03197	1.41644	Increased		Solyc12g019055.1	4.14034	2.15579	Increased
	Solyc05g014370.3	5.18334	1.38294	Increased		Solyc04g005320.3	2.22812	2.71826	Increased		Solyc07g019430.1	1.35317	2.71845	Increased		Solyc04g055253.1	3.45647	2.14946	Increased		Solyc12g019680.1	1.69973	4.85486	Increased
	Solyc05g014530.1	1.76249	4.60519	Increased		Solyc04g005340.2	24.5396	1.24072	Increased		Solyc07g022900.4	10.6381	1.59234	Increased		Solyc04g055257.1	11.8806	2.53857	Increased		Solyc12g082720.1	6.2895	3.52494	Increased
	Solyc05g014710.4	22.0365	1.79945	Increased		Solyc04g005380.3	8.36604	1.42988	Increased		Solyc07g023990.3	7.06613	2.15339	Increased		Solyc04g056410.3	3.79808	1.08646	Increased		Solyc12g082730.3	9.07959	2.99552	Increased
	Solyc05g015480.3	3.6833	5.04997	Increased		Solyc04g005540.3	11.659	1.05551	Increased		Solyc07g038160.4	8.16196	1.39478	Increased		Solyc04g057940.4	4.52131	1.57714	Increased		Solyc12g062940.3	2.22152	4.76773	Increased
	Solyc05g015490.4	3.97691	1.05843	Increased		Solyc04g005800.3	1.48926	2.04145	Increased		Solyc07g039310.1	3.6285	1.20252	Increased		Solyc04g058060.3	2.32197	3.67004	Increased		Solyc12g035130.2	111.464	1.38818	Increased
	Solyc05g015780.1	5.98417	7.27566	Increased		Solyc04g006970.4	15.8341	1.3149	Increased		Solyc07g041720.1	14.139	5.18668	Increased		Solyc04g058150.3	18.9791	1.23117	Increased		Solyc12g035280.1	5.47508	6.52309	Increased
	Solyc05g017840.4	1.48067	1.16331	Increased		Solyc04g007160.1	4.18551	2.32884	Increased		Solyc07g041770.1	6.07576	1.69539	Increased		Solyc04g063230.3	23.9829	1.32878	Increased		Solyc12g035430.1	3.18336	3.77402	Increased
	Solyc05g018510.3	8.11659	1.0466	Increased		Solyc04g007170.3	4.1602	1.24678	Increased		Solyc07g042440.3	17.5904	1.63565	Increased		Solyc04g063240.3	5.64989	1.60631	Increased		Solyc12g040320.2	5.15508	3.25786	Increased
	Solyc05g018880.1	5.62309	2.52865	Increased		Solyc04g007400.4	3.46996	1.17707	Increased		Solyc07g042490.1	4.69403	1.44784	Increased		Solyc04g064610.3	7.49319	1.94921	Increased		Solyc12g040870.3	1.30319	4.46978	Increased
	Solyc05g020020.4	8.92055	1.07542	Increased		Solyc04g007480.1	7.90546	2.45036	Increased		Solyc07g042550.3	8.59468	1.01107	Increased		Solyc04g064630.3	3.37153	5.8348	Increased		Solyc12g042530.2	1.8233	1.46827	Increased
	Solyc05g024010.3	3.88283	1.40432	Increased		Solyc04g007780.3	1.87428	1.52407	Increased		Solyc07g042580.3	6.74723	1.09294	Increased		Solyc04g064670.3	2.97038	1.07619	Increased		Solyc12g042700.3	2.17002	2.54595	Increased
	Solyc05g024120.3	6.94524	2.92274	Increased		Solyc04g008000.3	1.84246	3.55788	Increased		Solyc07g043070.3	2.57455	1.32082	Increased		Solyc04g064770.1	18.5655	11.1883	Increased		Solyc12g042793.1	2.37933	4.65272	Increased
	Solyc05g024160.3	4.18151	1.78936	Increased		Solyc04g008040.4	29.1897	1.75563	Increased		Solyc07g043230.3	2.27808	1.74209	Increased		Solyc04g064940.3	2.02117	1.36368	Increased		Solyc12g042950.2	155.285	1.84434	Increased
	Solyc05g024260.3	1.7856	4.1902	Increased		Solyc04g008060.3	7.93532	2.01076	Increased		Solyc07g043480.1	13.1518	1.20985	Increased		Solyc04g070980.4	17.7385	1.58239	Increased		Solyc12g042960.3	5.03645	5.55157	Increased
	Solyc05g032825.1	1.4888	4.23063	Increased		Solyc04g008430.1	2.18311	3.04401	Increased		Solyc07g043490.1	14.5207	1.28174	Increased		Solyc04g071070.2	29.9144	2.60083	Increased		Solyc12g044240.3	6.96657	1.1754	Increased
	Solyc05g039940.2	1.3169	1.37453	Increased		Solyc04g008460.4	15.7075	1.15944	Increased		Solyc07g044750.3	1.64167	1.15547	Increased		Solyc04g150160.1	7.77402	1.87542	Increased		Solyc12g044270.2	1.57898	2.24737	Increased
	Solyc05g045670.4	94.0096	2.18278	Increased		Solyc04g008730.3	6.0523	1.06015	Increased		Solyc07g045080.3	5.13214	1.44218	Increased		Solyc04g150161.1	2.47254	2.85194	Increased		Solyc12g044610.2	3.95988	1.72537	Increased
	Solyc05g047590.4	21.678	1.62023	Increased		Solyc04g008830.1	1.57022	2.41983	Increased		Solyc07g048110.4	4.27497	1.18537	Increased		Solyc04g071340.5	8.13438	2.02164	Increased		Solyc12g044700.2	2.94292	2.8387	Increased
	Solyc05g047680.4	2.57671	5.69741	Increased		Solyc04g008850.1	4.6303	3.00646	Increased		Solyc07g049135.1	6.17557	2.85021	Increased		Solyc04g071500.4	5.50443	3.70726	Increased		Solyc12g044890.2	1.84883	1.11617	Increased
	Solyc05g049980.3	78.2704	1.87695	Increased		Solyc04g008870.3	7.70931	1.63587	Increased		Solyc07g049210.3	4.27671	1.08061	Increased		Solyc04g071650.4	22.3706	1.58755	Increased		Solyc12g044900.3	1.55678	2.19086	Increased
	Solyc05g050110.3	2.58151	1.07124	Increased		Solyc04g008970.3	5.20684	1.28401	Increased		Solyc07g051820.3	1.42432	3.45825	Increased		Solyc04g071800.3	5.01714	1.01597	Increased		Solyc12g049250.2	6.27931	2.05796	Increased
	Solyc05g050280.3	19.2196	3.20482	Increased		Solyc04g009110.1	1.49998	4.26947	Increased		Solyc07g052060.2	11.4472	1.61598	Increased		Solyc04g071930.4	3.59686	1.43973	Increased		Solyc12g056585.1	3.01714	4.10251	Increased
	Solyc05g050540.4	2.83229	1.11693	Increased		Solyc04g009330.4	2.61963	1.76229	Increased		Solyc07g052240.3	2.66816	1.72582	Increased		Solyc04g071940.3	6.10867	1.2797	Increased		Solyc12g150124.1	2.48277	2.48629	Increased
	Solyc05g050630.4	6.90123	1.02776	Increased		Solyc04g010285.1	2.91253	2.93629	Increased		Solyc07g052310.1	3.6086	2.31482	Increased		Solyc04g072040.1	1.3959	2.37597	Increased		Solyc12g056860.2	2.23753	1.38889	Increased
	Solyc05g050790.3	1.63097	1.94637	Increased		Solyc04g011550.2	13.1046	1.0142	Increased		Solyc07g052510.4	28.1894	2.86348	Increased		Solyc04g072110.4	1.94722	1.0916	Increased		Solyc12g056980.1	1.94622	1.02897	Increased
	Solyc05g051200.1	4.21522	3.57196	Increased		Solyc04g014260.2	3.49597	5.96766	Increased		Solyc07g052960.3	1.9738	4.82225	Increased		Solyc04g072470.4	1.53462	4.70616	Increased		Solyc12g057040.2	2.79155	1.01592	Increased
	Solyc05g051240.1	26.11	1.63809	Increased		Solyc04g013200.1	2.98899	1.26272	Increased		Solyc07g052980.3	41.0021	1.19489	Increased		Solyc04g072780.4	15.2927	1.01399	Increased		Solyc12g087980.3	1.59196	1.68981	Increased
	Solyc05g051380.4	1.61656	1.17999	Increased		Solyc04g014720.4	17.9156	1.18572	Increased		Solyc07g053030.4	1.94122	3.01703	Increased		Solyc04g072850.4	6.01554	1.16483	Increased		Solyc12g088140.2	1.44754	1.52374	Increased
	Solyc05g051420.2	5.08362	2.99442	Increased		Solyc04g015070.3	1.8495	1.28965	Increased		Solyc07g053100.4	4.63971	1.5033	Increased		Solyc04g073970.4	17.7954	1.0233	Increased		Solyc12g088190.2	3.05482	1.38843	Increased
	Solyc05g051640.4	5.34201	1.43042	Increased		Solyc04g015360.3	1.52328	1.82024	Increased		Solyc07g053120.4	16.7198	3.85523	Increased		Solyc04g073980.3	5.40973	2.0529	Increased		Solyc12g088700.1	1.85626	1.4069	Increased
	Solyc05g051735.1	2.82735	1.28955	Increased		Solyc04g015470.3	6.80076	1.1294	Increased		Solyc07g053270.3	5.293	1.06047	Increased		Solyc04g074110.4	2.52218	1.61189	Increased		Solyc12g088830.3	1.75206	2.81708	Increased
	Solyc05g051820.3	3.95191	6.20082	Increased		Solyc04g015540.1	3.36831	1.90164	Increased		Solyc07g053450.4	1.45192	1.5682	Increased		Solyc04g074220.4	2.51966	1.02227	Increased		Solyc12g088840.1	1.73346	1.21278	Increased
	Solyc05g052030.1	4.3353	2.91595	Increased		Solyc04g015620.3	13.0654	1.23367	Increased		Solyc07g053700.4	8.49909	1.59423	Increased		Solyc04g074310.4	5.73049	1.21924	Increased		Solyc12g094640.3	22.7213	2.3187	Increased
	Solyc05g052630.4	10.6862	1.02865	Increased		Solyc04g015940.3	2.62025	1.20371	Increased		Solyc07g053810.3	2.33264	5.08338	Increased		Solyc04g074510.3	9.10524	1.1093	Increased		Solyc12g096030.1	6.76483	1.0549	Increased
	Solyc05g052980.4	16.4192	1.32064	Increased		Solyc04g016080.2	2.11439	5.24247	Increased		Solyc07g053820.3	4.49193	1.25132	Increased		Solyc04g074640.4	8.03322	2.21903	Increased		Solyc12g096570.1	6.26603	1.32023	Increased
	Solyc05g053000.1	6.30511	3.54943	Increased		Solyc04g016220.4	5.64192	3.38438	Increased		Solyc07g054560.1	5.77115	1.02808	Increased		Solyc04g074810.4	31.5043	2.19621	Increased		Solyc12g098390.3	1.79633	1.67031	Increased
	Solyc05g053100.3	5.92174	1.42287	Increased		Solyc04g016380.3	5.27275	1.01234	Increased		Solyc07g054580.3	2.43399	1.65659	Increased		Solyc04g074850.3	51.4944	5.61517	Increased		Solyc12g098600.1	6.28386	1.33971	Increased
	Solyc05g053570.4	1.82064	1.16182	Increased		Solyc04g016390.2	1.40495	1.18791	Increased		Solyc07g054690.1	7.42793	1.44789	Increased		Solyc04g074870.3	2.64046	1.33726	Increased		Solyc12g098850.2	45.7789	2.00182	Increased
	Solyc05g054750.3	3.44278	6.00302	Increased		Solyc04g016480.3	1.89531	1.05663	Increased		Solyc07g054950.2	1.54377	1.36974	Increased		Solyc04g074990.3	2.03252	1.38546	Increased		Solyc12g099140.2	2.5232	3.018	Increased
	Solyc05g054930.3	8.67444	2.18245	Increased		Solyc04g017720.3	19.4961	2.17145	Increased		Solyc07g150147.1	3.39376	1.26297	Increased		Solyc04g075000.1	3.93098	1.24332	Increased		Solyc12g099430.2	5.30927	2.74521	Increased
	Solyc05g055160.3	21.3438	1.04167	Increased		Solyc04g018100.4	2.00426	1.33669	Increased		Solyc07g055100.4	3.27742	1.2593	Increased		Solyc04g076010.3	5.05052	1.4777	Increased		Solyc12g099590.1	1.98496	2.91976	Increased
	Solyc05g055200.4	3.94592	2.3372	Increased		Solyc04g040210.4	12.8657	1.05712	Increased		Solyc07g055790.3	1.49358	4.46185	Increased		Solyc04g076130.3	1.70307	1.97534	Increased		Solyc12g099930.2	3.64669	2.27928	Increased
	Solyc05g055290.3	4.76385	2.79994	Increased		Solyc04g026100.1	14.6715	1.06901	Increased		Solyc07g056060.4	5.1585	1.27869	Increased		Solyc04g076190.1	56.0257	4.40682	Increased		Solyc12g100220.2	1.51075	3.15564	Increased
	Solyc05g055330.3	2.90139	1.63931	Increased		Solyc04g026020.3	4.69537	6.67011	Increased		Solyc07g056330.3	27.0555	2.09988	Increased		Solyc04g076310.4	9.56206	2.58889	Increased
	Solyc05g055680.4	2.59456	1.96308	Increased		Solyc04g025560.4	6.85628	7.19702	Increased		Solyc07g056500.4	10.1079	1.47895	Increased		Solyc04g076630.3	16.5244	1.38533	Increased
	Solyc05g055780.4	2.20964	1.01345	Increased		Solyc04g025440.3	3.20994	1.13976	Increased		Solyc07g061750.4	22.7908	6.54072	Increased		Solyc04g076950.3	2.56368	3.87367	Increased
	Solyc05g055910.4	4.27003	1.04689	Increased		Solyc04g025400.3	1.94396	1.34902	Increased		Solyc07g061760.3	13.0052	2.95811	Increased		Solyc04g077010.4	3.52359	1.04896	Increased
	Solyc05g056050.3	7.8467	1.01853	Increased		Solyc04g025040.1	10.8457	1.50459	Increased		Solyc07g062543.1	17.2493	1.08939	Increased		Solyc04g077020.3	16.5219	1.16974	Increased
	Solyc05g056060.4	12.3006	1.04639	Increased		Solyc04g045330.2	7.36947	4.6532	Increased		Solyc07g062547.1	1.5458	1.24952	Increased		Solyc04g077130.1	12.1969	1.82993	Increased
	Solyc05g056080.4	6.26661	1.57105	Increased		Solyc04g049080.4	7.99134	1.19897	Increased		Solyc07g062580.4	21.1165	1.29971	Increased		Solyc04g077140.3	20.0388	2.25243	Increased
	Solyc06g005000.3	5.28746	1.17488	Increased		Solyc04g049625.1	3.62623	6.03561	Increased		Solyc07g062670.1	2.28076	5.14465	Increased		Solyc04g077150.3	14.4451	1.51009	Increased
	Solyc06g005110.3	2.97605	1.08567	Increased		Solyc04g050050.3	3.44293	1.36176	Increased		Solyc07g062870.3	18.5951	1.34949	Increased		Solyc04g077190.4	3.50277	1.09686	Increased
	Solyc06g005130.3	1.85787	2.25191	Increased		Solyc04g150133.1	10.0684	3.3316	Increased		Solyc07g062930.3	2.28338	1.70127	Increased		Solyc04g077490.3	5.99247	1.02001	Increased
	Solyc06g005140.3	3.46052	1.16025	Increased		Solyc04g050250.1	2.98761	3.41079	Increased		Solyc07g063080.4	7.88307	1.45738	Increased		Solyc04g077510.4	1.33125	1.01584	Increased
	Solyc06g005330.3	3.21214	5.81424	Increased		Solyc04g050625.1	56.2584	3.95099	Increased		Solyc07g063170.1	1.50083	1.10779	Increased		Solyc04g077540.4	7.02047	1.89161	Increased
	Solyc06g005530.2	17.8759	2.20398	Increased		Solyc04g050730.3	5.93767	2.64503	Increased		Solyc07g063600.3	20.8873	1.34488	Increased		Solyc04g077670.3	9.4112	1.17945	Increased
	Solyc06g005560.4	32.9115	2.10748	Increased		Solyc04g050790.3	2.70962	1.5027	Increased		Solyc07g064380.4	12.9092	3.00047	Increased		Solyc04g077780.3	16.4557	2.31864	Increased
	Solyc06g005710.3	9.94296	1.14281	Increased		Solyc04g050990.3	1.60883	1.05606	Increased		Solyc07g064960.2	2.91572	2.75306	Increased		Solyc04g078195.1	129.989	4.29531	Increased
	Solyc06g006017.1	3.00553	5.79366	Increased		Solyc04g051150.3	8.39469	1.51089	Increased		Solyc07g064990.3	1.75571	2.01168	Increased		Solyc04g078310.3	4.62421	2.14259	Increased
	Solyc06g006020.3	1.3625	4.80788	Increased		Solyc04g051540.3	3.13539	1.68295	Increased		Solyc07g065090.2	20.2398	1.28275	Increased		Solyc04g078370.3	5.02102	2.48131	Increased
	Solyc06g006080.3	8.2199	2.10803	Increased		Solyc04g051650.3	1.70657	1.62348	Increased		Solyc07g065110.1	54.1933	2.09142	Increased		Solyc04g078450.4	1.70292	1.05688	Increased
	Solyc06g007530.2	1.60769	1.1556	Increased		Solyc04g051660.3	2.91837	1.84581	Increased		Solyc07g065120.3	21.9152	1.00977	Increased		Solyc04g078470.3	30.9762	1.87937	Increased
	Solyc06g007610.2	1.97014	1.62354	Increased		Solyc04g051670.3	6.91365	1.16901	Increased		Solyc07g065210.4	12.466	1.25705	Increased		Solyc04g078590.3	6.05783	1.27176	Increased
	Solyc06g007780.3	3.5723	1.00934	Increased		Solyc04g051710.2	3.29091	1.07676	Increased		Solyc07g065530.1	11.7321	1.19947	Increased		Solyc04g078690.3	23.4744	2.45786	Increased
	Solyc06g007790.1	8.12286	1.87988	Increased		Solyc04g053080.4	18.7295	1.04297	Increased		Solyc07g065540.1	29.4635	1.75526	Increased		Solyc04g078720.1	2.14678	1.90951	Increased
	Solyc06g007980.4	19.2293	1.08615	Increased		Solyc04g053130.4	14.936	1.00729	Increased		Solyc07g065730.1	1.62795	1.16256	Increased		Solyc04g078730.1	5.36793	1.56408	Increased
	Solyc06g008030.3	39.7485	3.01778	Increased		Solyc04g054500.3	111.797	2.85025	Increased		Solyc07g065880.4	2.63407	1.10465	Increased		Solyc04g078740.2	3.01107	1.96493	Increased
	Solyc06g008560.2	2.64532	2.68549	Increased		Solyc04g054510.4	1.89671	1.47052	Increased		Solyc07g065920.4	2.69859	1.00213	Increased		Solyc04g078900.3	19.3344	2.15194	Increased
	Solyc06g008580.3	1.90186	2.15815	Increased		Solyc04g054730.3	18.5628	1.3244	Increased		Solyc07g066180.2	1.87773	1.51021	Increased		Solyc04g079050.3	15.6289	2.73573	Increased
	Solyc06g008590.3	14.9665	1.75297	Increased		Solyc04g054760.3	5.8899	2.28626	Increased		Solyc07g066610.3	16.0599	1.01117	Increased		Solyc04g079060.3	8.56862	1.12968	Increased
	Solyc06g008610.3	8.71599	1.11907	Increased		Solyc04g056365.1	1.76991	2.33482	Increased		Solyc08g005560.3	36.5063	2.16658	Increased		Solyc04g079070.4	31.0189	3.71394	Increased
	Solyc06g008980.3	2.17998	2.34396	Increased		Solyc04g150158.1	16.8665	1.53343	Increased		Solyc08g005635.1	1.71784	3.6384	Increased		Solyc04g079130.2	7.51535	3.1806	Increased
	Solyc06g009190.4	16.0584	1.18875	Increased		Solyc04g150159.1	22.9599	1.85532	Increased		Solyc08g005640.4	9.4188	3.71783	Increased		Solyc04g079190.4	15.4023	1.84415	Increased
	Solyc06g009710.4	7.7532	3.02566	Increased		Solyc04g058080.3	1.48239	4.16159	Increased		Solyc08g005960.2	27.0299	2.14425	Increased		Solyc04g079310.4	13.8066	1.06403	Increased
	Solyc06g010030.4	2.99937	4.13301	Increased		Solyc04g063210.3	18.4741	2.066	Increased		Solyc08g006550.4	3.10364	1.16097	Increased		Solyc04g079320.4	4.96662	1.07843	Increased
	Solyc06g011350.3	8.73884	1.26006	Increased		Solyc04g064710.3	13.8577	2.75617	Increased		Solyc08g006770.3	6.16155	1.64228	Increased		Solyc04g079470.3	1.91848	4.95447	Increased
	Solyc06g033783.1	5.11697	6.40055	Increased		Solyc04g064760.3	3.08408	2.02428	Increased		Solyc08g006790.4	12.5437	1.39234	Increased		Solyc04g079600.3	4.96319	2.81855	Increased
	Solyc06g034370.1	1.51891	1.2021	Increased		Solyc04g064770.1	21.6734	12.0154	Increased		Solyc08g007040.3	9.71498	1.50829	Increased		Solyc04g079640.3	10.0845	1.4157	Increased
	Solyc06g035570.1	1.55812	1.00443	Increased		Solyc04g064900.1	2.46864	4.98874	Increased		Solyc08g007375.1	6.73971	1.32446	Increased		Solyc04g079700.3	60.869	3.11439	Increased
	Solyc06g035580.3	2.66858	1.32903	Increased		Solyc04g064910.1	1.40503	4.60205	Increased		Solyc08g007630.1	2.4307	1.08923	Increased		Solyc04g079830.2	1.47469	3.13298	Increased
	Solyc06g035600.3	1.74789	1.20253	Increased		Solyc04g070980.4	23.5927	1.2858	Increased		Solyc08g007640.1	3.78938	2.19304	Increased		Solyc04g079960.1	5.35366	1.33003	Increased
	Solyc06g035760.4	12.0019	1.30897	Increased		Solyc04g071070.2	6.63283	3.81367	Increased		Solyc08g008045.1	3.56504	1.14101	Increased		Solyc04g080490.4	10.1004	4.58967	Increased
	Solyc06g043150.4	4.27644	2.78347	Increased		Solyc04g071140.3	10.7737	1.02251	Increased		Solyc08g008360.2	6.60161	1.86187	Increased		Solyc04g080630.4	8.93569	1.05484	Increased
	Solyc06g048620.3	4.09526	1.31586	Increased		Solyc04g150162.1	1.95989	2.06858	Increased		Solyc08g013720.4	3.09431	1.23592	Increased		Solyc04g080720.4	19.0641	2.21216	Increased
	Solyc06g048750.3	1.69889	2.20119	Increased		Solyc04g071340.5	2.47227	1.24091	Increased		Solyc08g013840.3	2.68266	1.17699	Increased		Solyc04g081250.1	12.0294	3.7434	Increased
	Solyc06g048840.3	1.59988	5.33364	Increased		Solyc04g071470.3	2.75827	1.41556	Increased		Solyc08g013940.3	6.8823	1.2485	Increased		Solyc04g081260.3	20.5091	1.5833	Increased
	Solyc06g049030.4	9.43088	1.24707	Increased		Solyc04g071690.4	1.61076	4.15511	Increased		Solyc08g014030.1	3.22414	1.29718	Increased		Solyc04g081300.4	21.3285	1.82258	Increased
	Solyc06g050130.3	7.11778	1.16555	Increased		Solyc04g071800.3	6.99918	6.3451	Increased		Solyc08g014130.3	22.0593	1.42952	Increased		Solyc04g081390.4	2.24115	4.13086	Increased
	Solyc06g050350.3	3.14909	1.14471	Increased		Solyc04g072038.1	2.48709	1.07383	Increased		Solyc08g014380.3	13.63	1.47586	Increased		Solyc04g081400.3	12.7049	1.38938	Increased
	Solyc06g050560.3	3.00483	2.94902	Increased		Solyc04g072110.4	3.47246	1.13457	Increased		Solyc08g014490.1	5.38256	3.59358	Increased		Solyc04g081460.2	4.23065	1.51971	Increased
	Solyc06g050760.1	31.9755	3.08919	Increased		Solyc04g072160.3	6.64748	1.16893	Increased		Solyc08g016160.3	2.05883	2.38771	Increased		Solyc04g081490.3	26.3579	1.12585	Increased
	Solyc06g050800.4	4.11538	2.76221	Increased		Solyc04g072380.3	1.80669	1.44633	Increased		Solyc08g044610.3	3.22746	5.68499	Increased		Solyc04g081530.1	1.96539	1.94958	Increased
	Solyc06g050837.1	2.44265	1.16865	Increased		Solyc04g072460.3	3.98085	1.18751	Increased		Solyc08g042030.3	4.79003	1.1254	Increased		Solyc04g081560.3	6.0075	4.70561	Increased
	Solyc06g051320.3	6.25511	2.86672	Increased		Solyc04g072660.4	11.7316	1.24732	Increased		Solyc08g041710.3	11.8709	1.34236	Increased		Solyc04g081610.1	1.8126	3.04741	Increased
	Solyc06g051460.4	12.2853	1.21594	Increased		Solyc04g072700.4	9.10366	1.31876	Increased		Solyc08g023340.4	1.46415	4.45152	Increased		Solyc04g081720.2	6.48391	7.28685	Increased
	Solyc06g051680.1	3.80978	1.65289	Increased		Solyc04g073950.2	3.22426	1.15611	Increased		Solyc08g021820.3	1.62041	1.04708	Increased		Solyc04g081870.4	3.22698	1.50203	Increased
	Solyc06g051800.3	9.02339	3.48947	Increased		Solyc04g073970.4	36.0072	1.74221	Increased		Solyc08g061630.3	3.25469	1.0901	Increased		Solyc04g082000.4	17.2076	2.31302	Increased
	Solyc06g084770.2	2.64011	4.04987	Increased		Solyc04g073980.3	4.72946	4.05349	Increased		Solyc08g062580.1	2.49488	4.97393	Increased		Solyc04g082010.1	54.0107	2.4842	Increased
	Solyc06g051940.4	17.2499	3.38252	Increased		Solyc04g074220.4	5.06586	1.92066	Increased		Solyc08g062940.4	5.52346	1.17742	Increased		Solyc04g082030.1	1.46422	1.18723	Increased
	Solyc06g052050.4	3.78607	4.0313	Increased		Solyc04g074400.1	1.85716	5.15172	Increased		Solyc08g063090.2	13.0397	1.03342	Increased		Solyc04g082110.4	3.70503	1.04877	Increased
	Solyc06g053220.3	3.16513	2.46854	Increased		Solyc04g074480.3	49.59	1.42885	Increased		Solyc08g065190.3	24.4129	1.65445	Increased		Solyc04g082120.3	5.29059	2.4455	Increased
	Solyc06g053760.3	3.09559	1.70324	Increased		Solyc04g074570.1	1.59453	1.16872	Increased		Solyc08g065420.3	2.20128	1.49375	Increased		Solyc04g082140.3	150.662	3.19133	Increased
	Solyc06g053950.3	3.86228	5.7876	Increased		Solyc04g074740.4	26.991	5.23727	Increased		Solyc08g065430.3	7.64187	1.37696	Increased		Solyc04g082290.4	4.44702	1.00894	Increased
	Solyc06g053960.3	3.57178	4.29338	Increased		Solyc04g075000.1	5.95779	2.23916	Increased		Solyc08g065547.1	1.47668	1.44817	Increased		Solyc04g082430.3	6.54234	2.67786	Increased
	Solyc06g053980.3	4.2295	1.59174	Increased		Solyc04g076010.3	20.9284	1.70165	Increased		Solyc08g066050.3	2.97582	1.01181	Increased		Solyc04g082500.4	2.81694	3.3837	Increased
	Solyc06g054090.2	1.42184	1.54047	Increased		Solyc04g076350.1	1.60142	2.47277	Increased		Solyc08g066500.4	10.0956	1.90716	Increased		Solyc04g082520.3	3.39851	2.41169	Increased
	Solyc06g059720.3	21.0223	3.53697	Increased		Solyc04g076400.3	4.02002	2.45047	Increased		Solyc08g066740.3	7.60847	1.1978	Increased		Solyc04g082630.3	68.6755	3.5368	Increased
	Solyc06g059730.3	7.27172	1.53571	Increased		Solyc04g076630.3	2.51839	1.00361	Increased		Solyc08g066890.4	1.45801	1.46409	Increased		Solyc04g082740.4	1.88874	1.21041	Increased
	Solyc06g059740.4	4.17422	1.98997	Increased		Solyc04g076640.3	2.22937	1.47825	Increased		Solyc08g067320.3	4.82386	1.60891	Increased		Solyc04g082840.4	10.1068	1.75422	Increased
	Solyc06g059870.1	7.84477	1.3617	Increased		Solyc04g076720.3	1.47272	1.50209	Increased		Solyc08g067330.1	6.66578	1.43896	Increased		Solyc04g082900.4	4.25988	1.2225	Increased
	Solyc06g060110.3	11.7601	1.25279	Increased		Solyc04g076740.3	2.4868	1.64963	Increased		Solyc08g067410.2	9.67087	1.96207	Increased		Solyc04g082930.3	2.62716	1.6097	Increased
	Solyc06g060360.3	22.8812	2.82952	Increased		Solyc04g076790.3	13.2492	1.14159	Increased		Solyc08g067530.1	10.8922	3.32745	Increased		Solyc04g082970.4	5.01405	1.4627	Increased
	Solyc06g060970.2	3.00051	1.52464	Increased		Solyc04g077020.3	85.7602	1.72291	Increased		Solyc08g068110.1	1.65022	1.70437	Increased		Solyc05g005080.3	5.78575	2.50152	Increased
	Solyc06g061090.3	5.77289	1.50972	Increased		Solyc04g077400.4	2.18963	1.94358	Increased		Solyc08g068120.3	2.9112	1.34153	Increased		Solyc05g005170.4	36.7909	2.33767	Increased
	Solyc06g061250.3	9.01779	1.72284	Increased		Solyc04g077470.3	11.7032	1.1651	Increased		Solyc08g068150.4	6.0127	1.3852	Increased		Solyc05g005320.1	11.7655	1.61883	Increased
	Solyc06g062330.3	23.7391	2.3669	Increased		Solyc04g077690.3	10.3381	1.38682	Increased		Solyc08g068460.1	2.79095	1.11568	Increased		Solyc05g005480.2	11.0396	1.70643	Increased
	Solyc06g062460.3	11.4934	3.05733	Increased		Solyc04g077780.3	13.703	1.51705	Increased		Solyc08g068480.1	1.59795	1.26849	Increased		Solyc05g005540.4	3.05548	5.71679	Increased
	Solyc06g063300.4	2.84621	1.08676	Increased		Solyc04g077990.3	6.0367	1.67312	Increased		Solyc08g068690.1	10.3174	1.97546	Increased		Solyc05g005560.4	26.8042	1.31827	Increased
	Solyc06g063340.3	2.27584	1.23647	Increased		Solyc04g078010.4	78.546	3.64775	Increased		Solyc08g069230.3	2.29852	1.24119	Increased		Solyc05g005580.3	7.0736	3.69336	Increased
	Solyc06g064820.3	9.05495	1.45037	Increased		Solyc04g078190.4	10.1175	1.19346	Increased		Solyc08g074490.4	2.68665	2.27644	Increased		Solyc05g005720.4	1.47618	1.13491	Increased
	Solyc06g064940.3	19.0274	1.22307	Increased		Solyc04g078195.1	104.029	2.74015	Increased		Solyc08g075080.3	4.34226	1.07344	Increased		Solyc05g005760.4	9.73819	1.03469	Increased
	Solyc06g065530.4	5.84404	2.98409	Increased		Solyc04g078470.3	3.23755	1.92774	Increased		Solyc08g076010.4	4.12574	1.78948	Increased		Solyc05g005865.1	4.64531	5.5974	Increased
	Solyc06g065650.3	9.25797	1.28928	Increased		Solyc04g078590.3	6.84768	3.44364	Increased		Solyc08g076410.4	5.49884	1.27998	Increased		Solyc05g005910.4	6.0294	2.23876	Increased
	Solyc06g065680.3	3.37933	1.06981	Increased		Solyc04g078650.4	6.89788	2.92728	Increased		Solyc08g076730.4	16.0653	1.11157	Increased		Solyc05g005920.4	8.96588	1.4022	Increased
	Solyc06g066010.3	7.05785	1.35637	Increased		Solyc04g078990.4	2.44552	1.6601	Increased		Solyc08g076880.3	9.41408	2.27626	Increased		Solyc05g005930.3	3.09506	1.04489	Increased
	Solyc06g066750.3	6.33284	1.77314	Increased		Solyc04g079340.3	9.4055	1.89123	Increased		Solyc08g077100.3	7.81733	2.81727	Increased		Solyc05g005950.3	10.6691	1.01295	Increased
	Solyc06g068170.2	1.68542	2.52815	Increased		Solyc04g079450.4	3.07555	5.87189	Increased		Solyc08g078010.3	10.3379	1.16713	Increased		Solyc05g005960.3	15.5954	1.5518	Increased
	Solyc06g068310.1	6.40631	3.0115	Increased		Solyc04g079460.1	2.09635	5.18433	Increased		Solyc08g078640.3	4.62026	1.03382	Increased		Solyc05g005970.3	5.47959	1.88202	Increased
	Solyc06g068450.3	2.34747	1.09751	Increased		Solyc04g079470.3	11.7395	3.12003	Increased		Solyc08g078710.3	1.86159	4.86259	Increased		Solyc05g006000.3	5.59339	1.4525	Increased
	Solyc06g068520.3	8.98183	2.63012	Increased		Solyc04g079480.2	9.62567	2.87946	Increased		Solyc08g078870.3	11.1897	3.69109	Increased		Solyc05g006020.3	8.20384	1.75805	Increased
	Solyc06g068550.4	4.62212	1.13286	Increased		Solyc04g079560.3	6.57522	1.39512	Increased		Solyc08g078900.1	3.29782	3.0202	Increased		Solyc05g006740.4	1.31878	1.93359	Increased
	Solyc06g068620.3	18.66	2.36056	Increased		Solyc04g079690.3	3.01741	3.04054	Increased		Solyc08g078940.1	1.76497	4.25302	Increased		Solyc05g006830.3	7.7468	1.21942	Increased
	Solyc06g068690.4	5.57872	2.85686	Increased		Solyc04g079700.3	21.7638	6.62196	Increased		Solyc08g079030.4	1.60696	1.20387	Increased		Solyc05g007300.3	1.59317	4.70273	Increased
	Solyc06g068950.4	26.0378	1.69748	Increased		Solyc04g079860.1	1.7206	1.02254	Increased		Solyc08g079080.5	8.73524	1.76627	Increased		Solyc05g007420.2	5.64104	6.60809	Increased
	Solyc06g069290.3	2.04819	3.04846	Increased		Solyc04g079990.4	4.20667	2.27643	Increased		Solyc08g079090.4	34.4704	1.39827	Increased		Solyc05g007450.3	2.77547	1.38174	Increased
	Solyc06g069430.3	20.627	1.79438	Increased		Solyc04g080260.4	9.53038	1.05672	Increased		Solyc08g079310.4	3.3732	4.82535	Increased		Solyc05g007760.2	2.48961	2.05028	Increased
	Solyc06g069900.3	1.62649	2.77672	Increased		Solyc04g080270.4	5.36134	2.4069	Increased		Solyc08g079315.1	1.43248	4.38716	Increased		Solyc05g008050.3	1.99741	4.04623	Increased
	Solyc06g070900.3	5.10155	1.20277	Increased		Solyc04g080420.4	3.0133	1.85448	Increased		Solyc08g079730.2	9.96283	1.27141	Increased		Solyc05g008155.1	1.69685	3.37051	Increased
	Solyc06g070970.3	7.29766	1.00986	Increased		Solyc04g080520.1	5.10135	2.15456	Increased		Solyc08g079760.4	6.7451	1.04491	Increased		Solyc05g008890.3	2.40008	2.10227	Increased
	Solyc06g071320.3	2.23123	1.76124	Increased		Solyc04g081300.4	35.6405	1.72078	Increased		Solyc08g080170.3	12.2196	1.07611	Increased		Solyc05g008895.1	3.37471	1.5643	Increased
	Solyc06g071820.3	3.57423	1.80202	Increased		Solyc04g081360.3	3.85131	1.28317	Increased		Solyc08g080180.1	2.16519	2.10917	Increased		Solyc05g008960.3	1.61511	2.21157	Increased
	Solyc06g072040.1	29.8324	1.31472	Increased		Solyc04g081460.2	16.5023	1.49792	Increased		Solyc08g080400.2	7.21164	1.34429	Increased		Solyc05g008970.1	3.53732	5.91613	Increased
	Solyc06g072290.3	2.67761	2.50216	Increased		Solyc04g081490.3	31.3887	1.40154	Increased		Solyc08g080580.4	2.32927	1.09778	Increased		Solyc05g009080.4	6.79402	1.55447	Increased
	Solyc06g072480.1	8.23208	2.46817	Increased		Solyc04g081580.4	4.78029	1.39553	Increased		Solyc08g080890.3	4.82229	1.07118	Increased		Solyc05g009210.2	4.53557	1.52974	Increased
	Solyc06g072700.3	35.4808	1.46819	Increased		Solyc04g081720.2	2.36603	4.30922	Increased		Solyc08g081150.4	15.7913	1.13825	Increased		Solyc05g009440.2	1.79016	1.86419	Increased
	Solyc06g072810.4	4.04066	2.21275	Increased		Solyc04g081790.3	1.42311	4.70358	Increased		Solyc08g081890.4	9.3529	1.19553	Increased		Solyc05g009470.4	44.5734	1.55517	Increased
	Solyc06g072830.4	7.8467	2.18192	Increased		Solyc04g081800.3	1.69846	3.35128	Increased		Solyc08g082070.3	11.2419	1.43548	Increased		Solyc05g009560.4	1.62051	1.03949	Increased
	Solyc06g073100.4	1.54867	4.20311	Increased		Solyc04g081850.4	4.03971	1.62943	Increased		Solyc08g082630.3	11.2711	2.18834	Increased		Solyc05g009570.3	2.24198	1.10901	Increased
	Solyc06g073910.4	2.12655	1.13435	Increased		Solyc04g081890.1	2.042	1.05139	Increased		Solyc08g082940.2	5.04227	1.06153	Increased		Solyc05g009890.1	4.90152	2.02799	Increased
	Solyc06g074110.3	9.90969	1.03999	Increased		Solyc04g081910.4	4.34417	1.39861	Increased		Solyc08g083270.3	7.02007	1.50209	Increased		Solyc05g009990.4	10.4355	2.30424	Increased
	Solyc06g074120.3	15.9076	1.16302	Increased		Solyc04g081990.3	7.05771	2.16136	Increased		Solyc08g083320.4	24.9501	1.27643	Increased		Solyc05g010180.4	3.1239	3.17672	Increased
	Solyc06g074190.3	3.50131	1.26596	Increased		Solyc04g082050.3	6.33074	1.49025	Increased		Solyc08g083350.4	15.8585	1.032	Increased		Solyc05g010320.4	12.1592	1.12784	Increased
	Solyc06g074200.4	14.3625	1.01117	Increased		Solyc04g082110.4	4.24343	1.03944	Increased		Solyc09g005260.4	41.3426	1.39179	Increased		Solyc05g010400.3	28.3453	1.87311	Increased
	Solyc06g074390.3	1.45503	1.31605	Increased		Solyc04g082430.3	1.65089	3.02617	Increased		Solyc09g005490.1	1.31692	1.69974	Increased		Solyc05g010630.4	1.51098	4.74799	Increased
	Solyc06g074540.4	4.862	2.59771	Increased		Solyc04g082630.3	19.3209	1.88144	Increased		Solyc09g005740.3	16.3438	1.01853	Increased		Solyc05g010685.1	9.98221	1.28626	Increased
	Solyc06g074710.1	15.1042	2.2028	Increased		Solyc04g082710.4	13.0499	1.19158	Increased		Solyc09g007360.3	22.8498	1.44022	Increased		Solyc05g012000.3	11.9052	4.9474	Increased
	Solyc06g074720.4	18.3717	1.21034	Increased		Solyc04g082750.3	3.7869	1.80139	Increased		Solyc09g007710.3	7.79419	1.32375	Increased		Solyc05g012827.1	3.77914	6.08536	Increased
	Solyc06g075170.1	1.81472	2.02128	Increased		Solyc04g082810.4	1.45019	1.41408	Increased		Solyc09g008000.3	2.76652	1.42928	Increased		Solyc05g013150.4	1.45991	1.03287	Increased
	Solyc06g075790.3	10.4668	1.08674	Increased		Solyc04g082840.4	3.20431	2.93688	Increased		Solyc09g008320.4	11.0116	1.07795	Increased		Solyc05g013180.4	3.0169	2.22334	Increased
	Solyc06g076320.1	3.5054	1.46009	Increased		Solyc05g005010.3	9.83003	2.55185	Increased		Solyc09g008380.3	24.4561	1.72485	Increased		Solyc05g013440.3	12.7049	1.36882	Increased
	Solyc06g076520.1	7.04928	1.73683	Increased		Solyc05g005030.4	3.11275	1.49209	Increased		Solyc09g008630.3	2.69902	1.07868	Increased		Solyc05g013460.4	4.21996	1.20705	Increased
	Solyc06g076560.2	2.00122	1.94778	Increased		Solyc05g005170.4	17.0687	2.68088	Increased		Solyc09g008860.4	15.0348	1.88073	Increased		Solyc05g013690.4	43.423	2.20889	Increased
	Solyc06g076570.4	1.6489	1.18367	Increased		Solyc05g005290.4	1.87658	1.02501	Increased		Solyc09g009190.4	23.3335	1.0136	Increased		Solyc05g013850.2	20.8466	1.79451	Increased
	Solyc06g082190.3	3.45455	1.1849	Increased		Solyc05g005320.1	3.37601	1.51083	Increased		Solyc09g009200.3	1.32193	2.16661	Increased		Solyc05g013860.4	6.59262	1.79717	Increased
	Solyc06g082530.3	1.43719	2.29157	Increased		Solyc05g005670.1	2.70285	2.21643	Increased		Solyc09g009620.1	2.24782	1.67825	Increased		Solyc05g014000.4	79.9468	2.75223	Increased
	Solyc06g082810.3	10.4167	1.78181	Increased		Solyc05g005690.1	18.4337	1.69016	Increased		Solyc09g009710.4	13.5309	1.15448	Increased		Solyc05g014260.3	16.8463	1.33008	Increased
	Solyc06g082850.4	2.72683	5.66095	Increased		Solyc05g005760.4	11.933	2.43683	Increased		Solyc09g009860.1	7.23707	1.53706	Increased		Solyc05g014270.4	4.86554	1.86969	Increased
	Solyc06g082910.3	19.6217	1.49616	Increased		Solyc05g005810.4	33.0976	2.26929	Increased		Solyc09g010060.3	13.9088	1.19318	Increased		Solyc05g014390.4	30.3734	1.73504	Increased
	Solyc06g082940.3	20.627	1.16889	Increased		Solyc05g005920.4	11.8445	1.25833	Increased		Solyc09g010430.1	15.5366	1.3312	Increased		Solyc05g015320.3	2.06529	3.0221	Increased
	Solyc06g082950.4	21.2663	1.1701	Increased		Solyc05g005940.3	3.53568	1.49676	Increased		Solyc09g010710.4	3.51144	1.54644	Increased		Solyc05g015330.1	1.55745	1.22409	Increased
	Solyc06g082980.3	9.17939	1.04788	Increased		Solyc05g005950.3	11.2344	2.39175	Increased		Solyc09g010810.3	12.9867	1.55744	Increased		Solyc05g015800.3	5.50933	4.76461	Increased
	Solyc06g083020.3	2.87705	1.17476	Increased		Solyc05g005960.3	1.68233	2.55061	Increased		Solyc09g011060.2	2.11669	1.01719	Increased		Solyc05g016390.4	3.27427	1.74781	Increased
	Solyc06g150138.1	3.40195	1.05956	Increased		Solyc05g006000.3	1.36656	1.62514	Increased		Solyc09g011240.3	5.35408	1.06455	Increased		Solyc05g017760.4	4.49389	1.6062	Increased
	Solyc06g083860.2	6.37718	1.14449	Increased		Solyc05g006020.3	4.48767	2.22073	Increased		Solyc09g011810.3	6.37269	1.35671	Increased		Solyc05g018880.1	2.74523	3.05351	Increased
	Solyc06g083880.2	4.18497	1.30923	Increased		Solyc05g006050.3	38.3214	2.58853	Increased		Solyc09g014160.3	6.09333	1.00541	Increased		Solyc05g023680.4	9.05413	1.8626	Increased
	Solyc06g084050.4	11.7706	1.01233	Increased		Solyc05g006550.4	27.953	1.79375	Increased		Solyc09g014210.3	3.00084	1.10782	Increased		Solyc05g024160.3	3.28357	1.38685	Increased
	Solyc06g084070.3	5.09165	2.50752	Increased		Solyc05g006740.4	12.7509	2.39166	Increased		Solyc09g014525.1	6.16905	6.98751	Increased		Solyc05g024430.3	6.05221	1.6305	Increased
	Solyc06g084140.4	2.39079	1.07478	Increased		Solyc05g006920.4	33.3826	1.67353	Increased		Solyc09g015000.4	2.95057	1.96465	Increased		Solyc05g025600.1	28.6774	2.10416	Increased
	Solyc06g084240.2	3.13965	2.04504	Increased		Solyc05g007420.2	3.81442	3.60659	Increased		Solyc09g015080.3	16.0479	1.33296	Increased		Solyc05g026550.3	5.13155	1.78467	Increased
	Solyc06g084250.4	5.20288	1.10246	Increased		Solyc05g007830.3	10.8292	1.47128	Increased		Solyc09g015170.4	16.5855	1.29654	Increased		Solyc05g032825.1	3.33731	5.93448	Increased
	Solyc06g084280.1	1.44334	4.80077	Increased		Solyc05g007840.3	1.73314	1.09261	Increased		Solyc09g150112.1	1.48447	1.32701	Increased		Solyc05g045670.4	161.083	3.39363	Increased
	Solyc06g084320.1	2.25026	1.1646	Increased		Solyc05g007870.3	4.229	3.46226	Increased		Solyc09g018760.2	2.57073	1.23176	Increased		Solyc05g046010.4	1.86019	2.34765	Increased
	Solyc06g084370.1	1.90376	2.54885	Increased		Solyc05g007930.3	8.86533	1.6824	Increased		Solyc09g018780.4	1.61085	1.29188	Increased		Solyc05g049980.3	20.4866	1.29432	Increased
	Solyc06g084450.4	1.7639	2.15023	Increased		Solyc05g008010.3	29.2281	1.27871	Increased		Solyc09g150117.1	1.5945	2.98548	Increased		Solyc05g050120.3	25.3395	1.43285	Increased
	Solyc07g005210.3	23.9733	1.60122	Increased		Solyc05g008190.3	5.52069	1.13994	Increased		Solyc09g056170.3	7.08926	1.22342	Increased		Solyc05g050210.4	5.08869	3.08848	Increased
	Solyc07g005400.3	9.09908	1.18434	Increased		Solyc05g008300.3	2.38445	1.7824	Increased		Solyc09g058980.3	1.66081	1.54164	Increased		Solyc05g050220.3	2.76645	1.80845	Increased
	Solyc07g005850.3	1.54489	1.17268	Increased		Solyc05g008680.2	1.54349	3.26591	Increased		Solyc09g059020.4	1.33324	1.77101	Increased		Solyc05g050240.3	2.12262	2.28127	Increased
	Solyc07g005930.4	5.47109	1.07149	Increased		Solyc05g008800.4	1.59175	1.01644	Increased		Solyc09g059515.1	2.34216	1.46181	Increased		Solyc05g050770.4	5.20207	3.24317	Increased
	Solyc07g006140.4	4.68526	1.00981	Increased		Solyc05g008890.3	3.38001	2.33192	Increased		Solyc09g059990.1	2.76682	1.07783	Increased		Solyc05g050830.3	22.4917	2.38806	Increased
	Solyc07g006600.1	13.3443	1.5558	Increased		Solyc05g008895.1	8.33243	5.3398	Increased		Solyc09g061260.2	10.2497	8.5206	Increased		Solyc05g051010.4	12.0935	4.09867	Increased
	Solyc07g006680.1	8.58305	1.652	Increased		Solyc05g008950.4	1.3134	2.91278	Increased		Solyc09g061280.4	1.46354	1.07176	Increased		Solyc05g051400.4	12.9385	1.67907	Increased
	Solyc07g006870.4	1.36708	3.16664	Increased		Solyc05g008960.3	3.17072	5.37815	Increased		Solyc09g064247.1	2.75244	1.57105	Increased		Solyc05g051440.1	4.75639	6.50166	Increased
	Solyc07g006880.1	3.02429	5.28038	Increased		Solyc05g008970.1	2.14268	4.76193	Increased		Solyc09g064870.3	4.61925	1.102	Increased		Solyc05g051580.3	3.00818	2.25646	Increased
	Solyc07g007190.3	2.59131	2.02057	Increased		Solyc05g008980.2	2.27489	4.97918	Increased		Solyc09g065180.3	7.8327	1.37812	Increased		Solyc05g051640.4	2.58583	1.25802	Increased
	Solyc07g007750.3	8.23177	1.18331	Increased		Solyc05g009050.3	3.13712	1.8726	Increased		Solyc09g065320.3	2.82324	3.88446	Increased		Solyc05g051750.3	15.2927	3.25792	Increased
	Solyc07g007860.1	11.3353	1.71477	Increased		Solyc05g009100.4	8.37884	2.0622	Increased		Solyc09g065475.1	1.47019	1.18808	Increased		Solyc05g051820.3	3.22698	2.74701	Increased
	Solyc07g007980.3	10.9303	2.1227	Increased		Solyc05g009210.2	1.88379	3.96605	Increased		Solyc09g065480.2	2.99955	1.12033	Increased		Solyc05g051850.3	8.0287	1.01226	Increased
	Solyc07g007990.4	2.31699	1.1907	Increased		Solyc05g009330.3	15.3372	2.09589	Increased		Solyc09g065620.3	15.3565	3.63095	Increased		Solyc05g051870.3	6.24942	3.17425	Increased
	Solyc07g008020.3	2.1554	2.64043	Increased		Solyc05g009470.4	14.0222	1.13443	Increased		Solyc09g065920.3	2.92868	1.07477	Increased		Solyc05g052600.4	23.528	1.70857	Increased
	Solyc07g008200.3	3.74484	1.26561	Increased		Solyc05g009550.3	1.78442	2.27133	Increased		Solyc09g025260.4	6.99499	1.12676	Increased		Solyc05g052610.3	6.8151	1.17357	Increased
	Solyc07g008240.3	2.27407	1.47686	Increased		Solyc05g009560.4	1.39216	1.50774	Increased		Solyc09g072800.3	7.10622	1.11059	Increased		Solyc05g052910.4	3.0558	1.17408	Increased
	Solyc07g008250.3	17.8963	1.50315	Increased		Solyc05g009610.1	2.00336	1.75133	Increased		Solyc09g072860.2	3.72807	1.00991	Increased		Solyc05g053080.2	11.8905	1.80447	Increased
	Solyc07g008410.4	1.39163	1.58629	Increased		Solyc05g009680.1	12.9433	1.97128	Increased		Solyc09g074210.3	1.33777	1.00278	Increased		Solyc05g053070.4	16.9103	1.64654	Increased
	Solyc07g008480.3	1.35852	1.19837	Increased		Solyc05g009700.4	8.28005	1.5559	Increased		Solyc09g074450.1	3.86745	1.19109	Increased		Solyc05g053100.3	6.5307	2.04254	Increased
	Solyc07g008540.3	7.20787	1.40799	Increased		Solyc05g009880.3	27.9273	2.50617	Increased		Solyc09g074470.3	5.74592	1.13898	Increased		Solyc05g053120.1	1.50036	4.66393	Increased
	Solyc07g008620.1	1.84257	1.71383	Increased		Solyc05g009890.1	6.89532	1.79399	Increased		Solyc09g074610.3	2.78636	1.32205	Increased		Solyc05g053400.3	5.75879	3.17012	Increased
	Solyc07g009180.1	1.36303	1.77642	Increased		Solyc05g009950.3	6.29024	2.68753	Increased		Solyc09g074630.3	22.1004	2.57035	Increased		Solyc05g053520.3	1.57181	2.77068	Increased
	Solyc07g009220.2	1.45151	1.23039	Increased		Solyc05g010080.3	12.3783	1.6492	Increased		Solyc09g074830.3	1.31448	1.35389	Increased		Solyc05g053550.3	10.7815	2.33487	Increased
	Solyc07g014620.1	1.86055	1.6411	Increased		Solyc05g010240.4	1.65267	2.21134	Increased		Solyc09g075550.3	8.37412	1.2403	Increased		Solyc05g053810.3	12.3392	1.10024	Increased
	Solyc07g014730.3	22.5778	2.70882	Increased		Solyc05g010320.4	7.92751	1.23381	Increased		Solyc09g075970.3	11.9817	1.13783	Increased		Solyc05g054090.3	65.0133	5.96599	Increased
	Solyc07g017510.3	21.3886	1.11702	Increased		Solyc05g010685.1	5.27804	1.48769	Increased		Solyc09g082190.1	1.49243	1.51648	Increased		Solyc05g054315.1	16.2482	1.34911	Increased
	Solyc07g018070.4	15.3453	2.39133	Increased		Solyc05g010710.3	2.3856	1.56466	Increased		Solyc09g082600.3	2.18735	4.58988	Increased		Solyc05g054450.1	10.6516	1.18952	Increased
	Solyc07g018190.4	2.67786	1.95655	Increased		Solyc05g011970.3	3.92735	1.1875	Increased		Solyc09g082790.4	7.30123	1.31142	Increased		Solyc05g054480.3	7.96397	2.47326	Increased
	Solyc07g018290.4	4.73971	3.86131	Increased		Solyc05g011990.4	4.69653	1.50707	Increased		Solyc09g082855.1	4.93948	6.65883	Increased		Solyc05g054610.1	4.75461	1.56908	Increased
	Solyc07g020800.3	13.5042	1.6565	Increased		Solyc05g056620.2	13.0654	1.05225	Increased		Solyc09g082870.3	1.70304	4.71039	Increased		Solyc05g054930.3	5.37583	2.04841	Increased
	Solyc07g150120.1	18.401	2.37785	Increased		Solyc05g012020.4	1.44164	3.65638	Increased		Solyc09g083100.1	4.03916	1.36411	Increased		Solyc05g055020.4	1.77239	4.9216	Increased
	Solyc07g022900.4	4.96626	1.06858	Increased		Solyc05g012070.3	25.0466	1.22087	Increased		Solyc09g083190.3	8.9416	1.47408	Increased		Solyc05g055200.4	1.41526	1.69523	Increased
	Solyc07g023990.3	5.22878	2.3294	Increased		Solyc05g012190.3	4.63336	2.05849	Increased		Solyc09g083290.3	10.0513	2.98745	Increased		Solyc05g055290.3	18.7264	5.28268	Increased
	Solyc07g041210.3	5.34598	1.15477	Increased		Solyc05g012200.3	3.89693	1.79192	Increased		Solyc09g089690.3	5.96965	1.11596	Increased		Solyc05g055400.4	1.48477	1.23426	Increased
	Solyc07g041230.3	1.89717	1.0971	Increased		Solyc05g012250.3	1.94098	1.30693	Increased		Solyc09g089960.1	2.67005	1.1379	Increased		Solyc05g055680.4	13.5387	4.26912	Increased
	Solyc07g041720.1	3.28604	3.79431	Increased		Solyc05g012360.3	6.12467	1.52327	Increased		Solyc09g090080.1	2.35564	5.19723	Increased		Solyc05g055730.4	5.65376	1.23269	Increased
	Solyc07g041760.3	2.27238	1.1328	Increased		Solyc05g012380.3	11.677	1.24268	Increased		Solyc09g090090.2	1.69921	3.13413	Increased		Solyc05g055760.3	6.61156	1.11993	Increased
	Solyc07g041770.1	1.6991	2.1394	Increased		Solyc05g012420.4	1.90269	2.47329	Increased		Solyc09g090320.2	4.14615	1.16489	Increased		Solyc05g055840.4	2.26486	3.07025	Increased
	Solyc07g041900.3	4.35761	1.61639	Increased		Solyc05g012550.4	3.75517	2.27091	Increased		Solyc09g090670.3	4.88434	1.80665	Increased		Solyc05g056050.3	10.7088	5.21896	Increased
	Solyc07g042190.3	18.6142	1.24228	Increased		Solyc05g012590.4	6.12305	1.29247	Increased		Solyc09g090760.4	1.60562	1.00488	Increased		Solyc05g056060.4	81.5246	2.3021	Increased
	Solyc07g042220.2	1.37032	6.78781	Increased		Solyc05g012827.1	1.32105	4.51793	Increased		Solyc09g091030.3	9.75413	1.01751	Increased		Solyc05g056080.4	8.45946	3.19181	Increased
	Solyc07g042300.1	4.50362	1.19569	Increased		Solyc05g013220.2	2.19154	2.11572	Increased		Solyc09g091060.3	1.62154	1.49137	Increased		Solyc05g056120.3	1.7853	1.56331	Increased
	Solyc07g042440.3	10.0521	1.05055	Increased		Solyc05g013560.3	1.40503	4.60205	Increased		Solyc09g091300.1	17.3858	1.46977	Increased		Solyc05g056470.1	5.73023	1.44798	Increased
	Solyc07g042520.4	3.89817	5.1701	Increased		Solyc05g013740.3	6.56318	1.08622	Increased		Solyc09g091800.4	7.15604	2.09308	Increased		Solyc06g005070.3	3.33852	4.78469	Increased
	Solyc07g042580.3	1.71839	1.52411	Increased		Solyc05g013850.2	27.2816	2.58239	Increased		Solyc09g091810.1	2.23546	1.50499	Increased		Solyc06g005230.3	4.16076	1.01812	Increased
	Solyc07g043160.1	6.34356	1.39196	Increased		Solyc05g013860.4	4.10673	1.93324	Increased		Solyc09g091965.1	1.36414	1.2013	Increased		Solyc06g005330.3	3.57955	3.22392	Increased
	Solyc07g043250.1	1.35908	2.05085	Increased		Solyc05g013870.4	10.5887	1.70714	Increased		Solyc09g091970.4	2.53899	1.06072	Increased		Solyc06g005430.1	3.50732	1.02147	Increased
	Solyc07g043390.4	5.66225	2.2415	Increased		Solyc05g013990.3	19.0629	1.19285	Increased		Solyc09g092320.3	9.43487	1.86895	Increased		Solyc06g005560.4	8.52245	1.21066	Increased
	Solyc07g043400.1	4.273	2.2996	Increased		Solyc05g014000.4	33.4805	1.53604	Increased		Solyc09g092340.4	3.87196	1.106	Increased		Solyc06g005610.1	14.5201	2.73118	Increased
	Solyc07g043420.3	2.55135	1.21584	Increased		Solyc05g014130.3	2.88206	1.72071	Increased		Solyc09g097860.4	6.95822	1.26255	Increased		Solyc06g005710.3	6.10736	1.46449	Increased
	Solyc07g043490.1	6.89838	1.14807	Increased		Solyc05g014260.3	18.778	1.04901	Increased		Solyc09g098060.3	2.06504	1.06676	Increased		Solyc06g005750.3	3.99445	1.83465	Increased
	Solyc07g043500.1	10.2323	1.39135	Increased		Solyc05g014370.3	1.74821	1.03058	Increased		Solyc09g098290.3	37.1759	2.25978	Increased		Solyc06g007130.5.1	24.677	1.56228	Increased
	Solyc07g044750.3	7.316	2.79753	Increased		Solyc05g014630.2	1.58861	3.01636	Increased		Solyc10g005170.1	3.25307	2.8174	Increased		Solyc06g007140.4	1.58904	1.41156	Increased
	Solyc07g044910.1	2.98358	2.77719	Increased		Solyc05g014650.2	2.18676	1.48658	Increased		Solyc10g005340.3	4.98254	1.83513	Increased		Solyc06g007170.4	4.57693	1.18619	Increased
	Solyc07g045010.3	2.32561	1.38023	Increased		Solyc05g014710.4	2.29164	2.4899	Increased		Solyc10g005540.4	1.66076	1.12359	Increased		Solyc06g007380.1	1.32465	4.55691	Increased
	Solyc07g045080.3	2.20394	1.02069	Increased		Solyc05g015150.3	7.81741	1.55229	Increased		Solyc10g005690.3	5.6283	1.13796	Increased		Solyc06g007530.2	2.74123	1.06674	Increased
	Solyc07g045160.3	1.41623	1.17183	Increased		Solyc05g015320.3	5.43397	3.01665	Increased		Solyc10g006275.1	1.32763	4.2927	Increased		Solyc06g007790.1	5.07596	2.96113	Increased
	Solyc07g045460.3	12.026	1.10359	Increased		Solyc05g015880.3	7.70519	5.75143	Increased		Solyc10g007710.3	1.78576	1.50939	Increased		Solyc06g007890.3	2.64886	5.4334	Increased
	Solyc07g045540.4	11.0233	1.12964	Increased		Solyc05g016390.4	4.22365	2.53405	Increased		Solyc10g007830.1	13.7213	1.22758	Increased		Solyc06g007910.4	15.3895	2.74717	Increased
	Solyc07g047850.3	10.3493	1.00821	Increased		Solyc05g018510.3	4.43374	1.24603	Increased		Solyc10g008020.3	3.21443	1.10858	Increased		Solyc06g007980.4	18.2769	1.1327	Increased
	Solyc07g048040.1	5.44084	1.05286	Increased		Solyc05g023842.1	1.89748	3.44569	Increased		Solyc10g008210.3	5.37539	1.29926	Increased		Solyc06g008210.4	7.44531	1.37627	Increased
	Solyc07g048110.4	12.334	2.48527	Increased		Solyc05g024120.3	4.54211	1.60922	Increased		Solyc10g008910.1	13.3242	1.04661	Increased		Solyc06g008330.2	8.75665	1.70256	Increased
	Solyc07g049150.2	40.3011	1.62911	Increased		Solyc05g024160.3	11.0631	3.33426	Increased		Solyc10g009150.3	3.09607	1.99444	Increased		Solyc06g008560.2	5.15608	4.22034	Increased
	Solyc07g049320.4	3.85592	1.16546	Increased		Solyc05g024370.1	1.42542	3.54096	Increased		Solyc10g009320.3	8.62233	2.39255	Increased		Solyc06g008590.3	12.4698	2.69631	Increased
	Solyc07g052060.2	2.75353	2.86387	Increased		Solyc05g025600.1	5.79935	1.06737	Increased		Solyc10g011810.4	3.30095	1.0596	Increased		Solyc06g008710.3	4.99653	1.93007	Increased
	Solyc07g052930.3	2.97522	2.46535	Increased		Solyc05g025810.3	1.48817	1.4488	Increased		Solyc10g018300.3	12.9658	1.09448	Increased		Solyc06g008980.3	4.67365	3.12984	Increased
	Solyc07g052980.3	14.7787	1.05168	Increased		Solyc05g025890.3	2.00297	1.18397	Increased		Solyc10g018780.3	28.5095	1.96502	Increased		Solyc06g009190.4	20.6222	1.76106	Increased
	Solyc07g053020.3	11.5431	1.19372	Increased		Solyc05g026240.3	16.5054	1.54922	Increased		Solyc10g018813.1	2.57009	1.55676	Increased		Solyc06g009780.4	5.80962	1.32327	Increased
	Solyc07g053120.4	24.3122	2.94129	Increased		Solyc05g042170.1	1.32662	1.17504	Increased		Solyc10g024360.2	3.14905	1.1247	Increased		Solyc06g009810.4	2.4137	2.99559	Increased
	Solyc07g053140.3	1.78488	1.2546	Increased		Solyc05g045670.4	14.7639	1.79559	Increased		Solyc10g024420.3	1.99415	4.41805	Increased		Solyc06g010250.3	52.2599	3.27313	Increased
	Solyc07g053493.1	1.56224	3.23523	Increased		Solyc05g047420.4	4.07423	1.00753	Increased		Solyc10g024490.2	3.9615	3.28742	Increased		Solyc06g033783.1	3.79008	3.29178	Increased
	Solyc07g053630.4	1.54823	2.66704	Increased		Solyc05g047570.2	1.55104	1.06635	Increased		Solyc10g061970.2	1.37409	1.01291	Increased		Solyc06g034290.3	14.8583	1.39347	Increased
	Solyc07g053700.4	5.90452	2.75068	Increased		Solyc05g047590.4	11.225	4.0585	Increased		Solyc10g045310.2	5.85649	1.00223	Increased		Solyc06g034370.1	1.78854	3.18519	Increased
	Solyc07g053790.2	1.80968	2.22534	Increased		Solyc05g047710.3	1.44108	2.39787	Increased		Solyc10g045490.2	2.77492	1.22601	Increased		Solyc06g034390.1	7.58404	1.76104	Increased
	Solyc07g054170.3	6.73768	1.63563	Increased		Solyc05g049980.3	19.0995	1.63297	Increased		Solyc10g046920.1	8.45891	1.94414	Increased		Solyc06g035580.3	2.75246	3.65298	Increased
	Solyc07g054370.3	2.22135	1.1751	Increased		Solyc05g050010.3	2.1544	5.21629	Increased		Solyc10g047040.3	1.93822	1.85204	Increased		Solyc06g035720.3	5.3432	1.32056	Increased
	Solyc07g054460.4	4.07516	1.23331	Increased		Solyc05g050090.4	5.63943	1.36373	Increased		Solyc10g047530.2	5.49828	1.94668	Increased		Solyc06g035760.4	36.5072	2.89711	Increased
	Solyc07g054560.1	6.46551	1.90975	Increased		Solyc05g050130.4	1.46218	1.09805	Increased		Solyc10g047540.3	1.41833	1.14671	Increased		Solyc06g036805.1	1.39634	4.56482	Increased
	Solyc07g054690.1	2.56132	2.10972	Increased		Solyc05g050220.3	1.4578	1.98091	Increased		Solyc10g049260.2	3.40062	5.92967	Increased		Solyc06g043260.2	1.82481	4.98416	Increased
	Solyc07g054760.1	5.06211	1.50096	Increased		Solyc05g050490.4	1.90416	1.23398	Increased		Solyc10g049750.3	3.55447	1.55184	Increased		Solyc06g043150.4	7.96809	3.01649	Increased
	Solyc07g054770.1	1.89294	1.19213	Increased		Solyc05g050540.4	1.7546	3.43457	Increased		Solyc10g050105.1	3.72884	2.05514	Increased		Solyc06g048570.3	16.0586	2.96079	Increased
	Solyc07g055050.3	8.6867	1.36684	Increased		Solyc05g050800.3	12.2645	1.33351	Increased		Solyc10g050323.1	2.69429	3.89763	Increased		Solyc06g049040.4	2.41353	1.69448	Increased
	Solyc07g150147.1	3.30037	1.30926	Increased		Solyc05g051200.1	7.02863	2.67057	Increased		Solyc10g050325.2	17.631	3.92726	Increased		Solyc06g049050.3	4.74127	1.86562	Increased
	Solyc07g055100.4	2.07639	1.80961	Increased		Solyc05g051240.1	7.50077	1.02504	Increased		Solyc10g054280.2	5.36948	1.26063	Increased		Solyc06g050560.3	5.33519	3.45355	Increased
	Solyc07g055180.3	13.9602	2.07662	Increased		Solyc05g051400.4	4.78666	1.48799	Increased		Solyc10g054440.3	27.9374	1.22174	Increased		Solyc06g050630.3	2.24302	3.03084	Increased
	Solyc07g055470.3	1.98763	5.11647	Increased		Solyc05g051640.4	5.409	4.0148	Increased		Solyc10g055240.2	4.2833	1.07912	Increased		Solyc06g050840.3	9.04128	1.81534	Increased
	Solyc07g055530.3	2.67148	1.10993	Increased		Solyc05g051660.1	7.00086	1.73858	Increased		Solyc10g055390.2	5.16139	1.71449	Increased		Solyc06g051130.1	4.11151	1.23553	Increased
	Solyc07g055560.4	1.33543	4.59752	Increased		Solyc05g051750.3	16.8191	2.9784	Increased		Solyc10g055560.2	1.37109	1.62215	Increased		Solyc06g051300.3	2.80494	1.72073	Increased
	Solyc07g055720.4	1.53902	2.49403	Increased		Solyc05g051850.3	25.1194	1.4876	Increased		Solyc10g055655.1	2.84381	1.02022	Increased		Solyc06g051320.3	2.13949	3.56104	Increased
	Solyc07g055810.3	7.60936	1.84394	Increased		Solyc05g051870.3	6.61549	3.3956	Increased		Solyc10g074720.3	5.22559	1.07287	Increased		Solyc06g051460.4	12.2741	1.67758	Increased
	Solyc07g056160.4	5.68325	1.10294	Increased		Solyc05g052100.3	3.67538	1.03302	Increased		Solyc10g076180.1	26.9075	2.81731	Increased		Solyc06g051800.3	3.08293	4.10929	Increased
	Solyc07g056170.4	2.77079	1.277	Increased		Solyc05g052690.4	9.57499	1.70183	Increased		Solyc10g076550.1	1.56949	3.18008	Increased		Solyc06g051840.1	1.91659	1.07383	Increased
	Solyc07g056290.2	3.60788	1.43006	Increased		Solyc05g052810.4	6.50377	1.03516	Increased		Solyc10g076720.2	4.19376	2.11269	Increased		Solyc06g051940.4	3.60431	1.39276	Increased
	Solyc07g056320.4	1.78432	1.26284	Increased		Solyc05g052980.4	15.1155	1.14937	Increased		Solyc10g076900.3	9.49674	3.38459	Increased		Solyc06g053140.3	13.5433	2.52009	Increased
	Solyc07g056330.3	4.61675	1.33038	Increased		Solyc05g053100.3	3.16102	1.71964	Increased		Solyc10g077130.1	3.95911	1.1263	Increased		Solyc06g053600.4	3.30723	1.05028	Increased
	Solyc07g056640.1	10.648	1.81661	Increased		Solyc05g053190.3	2.12333	1.08801	Increased		Solyc10g078170.3	1.49719	1.78547	Increased		Solyc06g053720.3	1.67696	4.44719	Increased
	Solyc07g056650.4	11.1546	1.4701	Increased		Solyc05g053400.3	1.67064	1.62914	Increased		Solyc10g078250.1	8.2932	2.00429	Increased		Solyc06g053760.3	11.8411	3.3761	Increased
	Solyc07g056685.1	2.48167	5.82457	Increased		Solyc05g053430.3	2.58278	1.65814	Increased		Solyc10g078330.2	6.95984	1.34745	Increased		Solyc06g054260.1	27.504	1.85851	Increased
	Solyc07g061750.4	6.41812	7.10415	Increased		Solyc05g053440.4	18.208	1.234	Increased		Solyc10g078380.2	1.33089	1.06022	Increased		Solyc06g054320.1	2.74254	2.37312	Increased
	Solyc07g061760.3	6.36671	3.83718	Increased		Solyc05g053470.3	15.8285	1.3742	Increased		Solyc10g078540.3	18.7455	1.07404	Increased		Solyc06g059720.3	5.07315	3.74768	Increased
	Solyc07g061800.4	3.51921	3.15351	Increased		Solyc05g053550.3	4.07762	2.11761	Increased		Solyc10g078580.1	3.20917	1.04271	Increased		Solyc06g059730.3	4.35251	1.22367	Increased
	Solyc07g061920.4	14.1441	1.42068	Increased		Solyc05g053555.1	1.54954	2.33998	Increased		Solyc10g078700.3	12.0492	1.13539	Increased		Solyc06g059740.4	34.093	1.43312	Increased
	Solyc07g061940.4	22.5047	1.18696	Increased		Solyc05g053670.3	27.5994	1.34177	Increased		Solyc10g078890.2	4.57861	1.58036	Increased		Solyc06g060140.4	5.02102	1.04144	Increased
	Solyc07g062730.1	6.82447	1.13275	Increased		Solyc05g053880.4	1.97186	1.39097	Increased		Solyc10g079170.2	9.44875	1.47262	Increased		Solyc06g060320.4	2.19636	3.08353	Increased
	Solyc07g062950.4	6.43236	1.38407	Increased		Solyc05g053960.3	14.3443	1.36028	Increased		Solyc10g079390.1	1.88961	3.3501	Increased		Solyc06g060340.3	18.93	4.06956	Increased
	Solyc07g063310.3	9.27743	1.50035	Increased		Solyc05g054040.4	3.09237	1.15209	Increased		Solyc10g079730.3	10.036	1.25638	Increased		Solyc06g060560.3	9.81274	2.00282	Increased
	Solyc07g063600.3	40.6327	1.91823	Increased		Solyc05g054060.3	6.09908	4.61602	Increased		Solyc10g079840.2	4.04418	1.11576	Increased		Solyc06g060570.3	1.94196	1.23462	Increased
	Solyc07g063920.3	1.66414	2.5464	Increased		Solyc05g054090.3	6.93458	3.58757	Increased		Solyc10g079870.3	4.03475	2.3198	Increased		Solyc06g060620.4	14.4136	1.28258	Increased
	Solyc07g064160.3	16.9905	4.27608	Increased		Solyc05g054190.4	1.81686	1.28953	Increased		Solyc10g080040.3	5.64002	1.00745	Increased		Solyc06g060860.2	2.05141	1.53915	Increased
	Solyc07g064180.4	4.91623	1.81941	Increased		Solyc05g054270.2	1.53864	4.92395	Increased		Solyc10g080360.1	6.609	1.17861	Increased		Solyc06g061023.1	3.82459	2.1699	Increased
	Solyc07g064380.4	5.56454	2.9614	Increased		Solyc05g054310.4	3.18147	1.00372	Increased		Solyc10g080370.1	6.09476	1.29336	Increased		Solyc06g061027.1	17.3464	1.39784	Increased
	Solyc07g064990.3	4.94953	1.44293	Increased		Solyc05g054810.4	23.9185	1.19808	Increased		Solyc10g080690.2	16.7873	1.4426	Increased		Solyc06g061070.3	9.63511	1.08287	Increased
	Solyc07g065090.2	23.1841	1.26018	Increased		Solyc05g054920.4	23.5802	1.04965	Increased		Solyc10g080950.2	5.14141	1.16301	Increased		Solyc06g061200.1	5.4844	1.16385	Increased
	Solyc07g065110.1	14.133	1.51127	Increased		Solyc05g055200.4	2.83349	3.35477	Increased		Solyc10g081700.3	4.72932	1.54247	Increased		Solyc06g061230.3	7.15805	2.51797	Increased
	Solyc07g065210.4	3.66391	1.61719	Increased		Solyc05g055230.2	9.81736	1.13676	Increased		Solyc10g081730.2	22.4296	1.29819	Increased		Solyc06g062580.3	31.4125	2.13373	Increased
	Solyc07g065530.1	3.69575	1.52127	Increased		Solyc05g055260.4	11.0026	1.38296	Increased		Solyc10g082064.1	1.44419	1.41702	Increased		Solyc06g063120.4	1.87045	1.37515	Increased
	Solyc07g065540.1	2.17291	1.73926	Increased		Solyc05g055400.4	39.6549	2.72618	Increased		Solyc10g083310.2	5.40691	1.06242	Increased		Solyc06g063370.3	13.1349	2.50303	Increased
	Solyc07g065840.2	21.6638	1.10704	Increased		Solyc05g055640.4	13.748	1.29721	Increased		Solyc10g083700.4	2.66618	2.93303	Increased		Solyc06g064500.3	3.25844	1.3826	Increased
	Solyc07g065880.4	3.94073	1.8405	Increased		Solyc05g055730.4	4.16692	1.077	Increased		Solyc10g084150.2	3.2234	1.07099	Increased		Solyc06g064520.4	9.16474	1.30256	Increased
	Solyc07g065920.4	21.8784	2.45253	Increased		Solyc05g055760.3	5.84405	1.01967	Increased		Solyc10g084280.2	32.8339	1.66778	Increased		Solyc06g064550.3	22.4359	1.79488	Increased
	Solyc07g065980.3	15.1171	2.34934	Increased		Solyc05g055780.4	2.496	1.37205	Increased		Solyc10g084290.2	7.54393	1.30456	Increased		Solyc06g064940.3	41.513	1.75391	Increased
	Solyc07g066040.1	4.28188	2.01779	Increased		Solyc05g055890.3	3.22974	1.17915	Increased		Solyc10g087010.3	1.52436	2.04801	Increased		Solyc06g065390.4	6.52228	1.02291	Increased
	Solyc07g066050.4	1.91039	1.38356	Increased		Solyc05g056090.3	2.69179	1.13294	Increased		Solyc10g084990.2	1.87009	2.06274	Increased		Solyc06g065450.3	1.61623	2.05705	Increased
	Solyc07g066180.2	4.41672	6.1766	Increased		Solyc05g056120.3	5.16666	1.1486	Increased		Solyc10g085000.2	6.20801	1.10182	Increased		Solyc06g065530.4	2.41847	1.00546	Increased
	Solyc07g066300.4	9.43002	1.38598	Increased		Solyc05g056310.3	20.9254	1.31721	Increased		Solyc10g085020.3	17.6841	1.0843	Increased		Solyc06g065630.3	5.08651	4.03391	Increased
	Solyc08g005010.4	8.11268	1.06164	Increased		Solyc05g150153.1	1.61296	1.63236	Increased		Solyc10g085070.3	12.4196	1.14027	Increased		Solyc06g065670.4	4.21347	1.19129	Increased
	Solyc08g005560.3	4.03229	1.36068	Increased		Solyc05g056370.4	20.0356	1.15805	Increased		Solyc10g085080.3	3.82115	1.5222	Increased		Solyc06g065680.3	9.22188	2.22065	Increased
	Solyc08g005635.1	1.55949	1.80974	Increased		Solyc05g056390.2	13.2033	2.10071	Increased		Solyc10g085230.2	5.06194	1.18953	Increased		Solyc06g065970.1	21.9012	1.94546	Increased
	Solyc08g005640.4	11.9702	2.33368	Increased		Solyc05g056450.3	12.5093	2.7453	Increased		Solyc10g085550.3	21.3312	1.32771	Increased		Solyc06g066180.4	1.9356	1.12783	Increased
	Solyc08g005830.1	1.37857	5.28059	Increased		Solyc06g005000.3	7.64664	1.91825	Increased		Solyc10g085920.3	2.45274	1.69451	Increased		Solyc06g066240.4	2.99171	4.60445	Increased
	Solyc08g006350.3	2.18358	1.32539	Increased		Solyc06g005110.3	3.72232	1.22934	Increased		Solyc10g086150.2	29.1757	1.20245	Increased		Solyc06g066640.3	13.3851	3.2526	Increased
	Solyc08g006500.4	3.46744	1.28733	Increased		Solyc06g005140.3	3.28243	1.76524	Increased		Solyc10g086340.1	7.96933	1.09256	Increased		Solyc06g066750.3	34.7982	4.68676	Increased
	Solyc08g006760.4	12.5616	1.66782	Increased		Solyc06g005220.2	2.69828	2.29331	Increased		Solyc10g086430.3	2.05824	1.81111	Increased		Solyc06g066800.2	8.72098	1.54053	Increased
	Solyc08g006765.1	2.8085	4.54729	Increased		Solyc06g005260.3	11.8012	1.03218	Increased		Solyc10g086650.1	5.50143	1.1784	Increased		Solyc06g068130.3	10.3157	8.68054	Increased
	Solyc08g006770.3	50.2427	2.23901	Increased		Solyc06g005520.4	11.9935	1.28116	Increased		Solyc10g086760.2	22.0203	1.12144	Increased		Solyc06g068310.1	4.45023	3.05774	Increased
	Solyc08g006790.4	3.70827	1.83246	Increased		Solyc06g005530.2	1.95463	4.57929	Increased		Solyc10g005000.4	2.1166	1.0191	Increased		Solyc06g068550.4	7.96794	3.13718	Increased
	Solyc08g006870.4	9.51989	1.77695	Increased		Solyc06g005560.4	4.11211	2.20032	Increased		Solyc10g005050.3	18.3554	1.04662	Increased		Solyc06g068690.4	8.72573	3.11708	Increased
	Solyc08g007570.4	14.4931	1.9014	Increased		Solyc06g005820.3	6.14071	1.55066	Increased		Solyc10g005100.3	3.09918	1.15922	Increased		Solyc06g068950.4	72.3994	2.39862	Increased
	Solyc08g007630.1	2.92116	1.11435	Increased		Solyc06g006080.3	6.06636	2.22406	Increased		Solyc11g005150.3	20.6193	1.45777	Increased		Solyc06g069000.3	7.01374	7.43469	Increased
	Solyc08g007640.1	2.19508	1.30279	Increased		Solyc06g006100.3	8.66559	1.73865	Increased		Solyc11g005820.1	2.37103	1.51657	Increased		Solyc06g069300.1	2.33241	1.82235	Increased
	Solyc08g007660.2	1.50248	4.18404	Increased		Solyc06g007130.5.1	2.448	1.33191	Increased		Solyc11g006020.2	4.30409	1.0895	Increased		Solyc06g069730.3	7.54521	5.24622	Increased
	Solyc08g008020.1	4.82465	1.07933	Increased		Solyc06g007140.4	2.83959	2.15389	Increased		Solyc11g006230.3	10.7726	1.61213	Increased		Solyc06g070900.3	1.67118	1.45889	Increased
	Solyc08g008360.2	8.11079	2.94064	Increased		Solyc06g007210.3	10.3444	1.36655	Increased		Solyc11g006785.1	31.9324	1.98072	Increased		Solyc06g071180.3	5.60112	1.40985	Increased
	Solyc08g008420.3	3.36688	1.94063	Increased		Solyc06g007220.4	10.3122	1.25726	Increased		Solyc11g007250.2	3.85961	1.16542	Increased		Solyc06g071290.3	3.69215	1.21492	Increased
	Solyc08g013900.3	4.19659	1.26185	Increased		Solyc06g007240.4	2.21796	1.13489	Increased		Solyc11g007310.3	9.96145	1.35294	Increased		Solyc06g071320.3	3.8749	2.35363	Increased
	Solyc08g013940.3	2.06677	1.08556	Increased		Solyc06g007360.3	6.91333	1.07368	Increased		Solyc11g007540.2	2.27116	1.48864	Increased		Solyc06g071480.3	3.04972	1.68333	Increased
	Solyc08g014030.1	1.94304	1.08186	Increased		Solyc06g007440.4	6.70619	1.41573	Increased		Solyc11g007940.2	3.71628	1.12125	Increased		Solyc06g071640.3	2.19848	2.05641	Increased
	Solyc08g014100.1	2.43658	1.07319	Increased		Solyc06g007470.3	36.0595	1.57469	Increased		Solyc11g008040.3	1.96994	1.38101	Increased		Solyc06g071960.4	6.15077	1.06071	Increased
	Solyc08g014120.3	5.26826	1.23745	Increased		Solyc06g007670.4	24.8341	1.13252	Increased		Solyc11g008080.3	4.97473	2.07798	Increased		Solyc06g072230.1	1.30172	2.45761	Increased
	Solyc08g014130.3	18.4956	1.79644	Increased		Solyc06g007710.4	7.29316	1.04387	Increased		Solyc11g008850.2	8.67666	1.28334	Increased		Solyc06g072240.1	5.44327	2.24647	Increased
	Solyc08g016310.3	2.3804	1.66291	Increased		Solyc06g007780.3	8.27699	2.16059	Increased		Solyc11g009020.2	5.27301	1.77218	Increased		Solyc06g072290.3	9.1702	2.2719	Increased
	Solyc08g044510.4	10.732	1.30621	Increased		Solyc06g007880.1	1.82076	2.70884	Increased		Solyc11g010120.2	10.5471	1.38707	Increased		Solyc06g072660.4	7.41736	1.23384	Increased
	Solyc08g044260.4	11.9365	1.91395	Increased		Solyc06g007910.4	1.82576	1.0511	Increased		Solyc11g010360.3	3.10832	5.5387	Increased		Solyc06g072740.1	3.19268	1.51642	Increased
	Solyc08g023660.3	1.92471	3.03143	Increased		Solyc06g008030.3	14.98	1.38645	Increased		Solyc11g010370.1	1.56882	1.66913	Increased		Solyc06g072810.4	12.1307	3.31311	Increased
	Solyc08g023440.3	9.37477	1.02683	Increased		Solyc06g150101.1	1.46348	1.75815	Increased		Solyc11g010460.3	3.62112	1.13429	Increased		Solyc06g072830.4	16.232	2.25336	Increased
	Solyc08g023340.4	1.86386	4.18346	Increased		Solyc06g008220.4	2.40652	1.3566	Increased		Solyc11g010620.3	3.01282	1.32296	Increased		Solyc06g072840.3	3.76689	1.31427	Increased
	Solyc08g022133.1	2.19428	1.22028	Increased		Solyc06g008260.3	13.4837	1.16297	Increased		Solyc11g010920.3	7.92545	1.13448	Increased		Solyc06g073190.3	7.18666	1.01796	Increased
	Solyc08g021820.3	8.87624	1.8658	Increased		Solyc06g008650.4	2.94981	1.52589	Increased		Solyc11g011980.3	1.64918	1.79937	Increased		Solyc06g073290.1	11.444	2.28911	Increased
	Solyc08g029090.4	5.6926	1.20424	Increased		Solyc06g008700.3	5.37722	1.36771	Increased		Solyc11g012020.2	15.1495	1.65513	Increased		Solyc06g073940.4	13.5124	2.43483	Increased
	Solyc08g029050.4	1.68266	2.29307	Increased		Solyc06g008760.1	38.4448	2.71512	Increased		Solyc11g012180.2	4.60599	1.02362	Increased		Solyc06g074000.1	61.5207	2.79984	Increased
	Solyc08g060970.4	11.1435	1.74379	Increased		Solyc06g008810.3	3.65261	1.11539	Increased		Solyc11g012195.1	1.3142	1.54812	Increased		Solyc06g074070.3	7.46524	1.28452	Increased
	Solyc08g061010.4	4.62434	2.25783	Increased		Solyc06g008940.4	5.03605	1.33342	Increased		Solyc11g012320.3	17.7705	1.14366	Increased		Solyc06g074090.3	16.804	1.3895	Increased
	Solyc08g061020.1	3.25368	2.9156	Increased		Solyc06g009190.4	24.3045	2.73925	Increased		Solyc11g012520.1	1.68124	1.42087	Increased		Solyc06g074180.3	3.0024	4.04878	Increased
	Solyc08g061250.3	2.59914	1.27283	Increased		Solyc06g009210.4	34.6431	1.07152	Increased		Solyc11g012610.2	6.1366	1.329	Increased		Solyc06g074190.3	4.90445	1.00806	Increased
	Solyc08g061590.4	8.01148	1.05157	Increased		Solyc06g009290.4	2.39247	1.12194	Increased		Solyc11g012870.2	16.6438	1.14965	Increased		Solyc06g074200.4	50.7042	3.52298	Increased
	Solyc08g061910.4	2.28046	1.07566	Increased		Solyc06g009710.4	1.61518	3.08568	Increased		Solyc11g013810.3	9.709	2.0046	Increased		Solyc06g074510.4	3.33878	1.54545	Increased
	Solyc08g062330.3	3.15072	2.60132	Increased		Solyc06g009770.1	2.72347	3.75647	Increased		Solyc11g013890.1	2.50862	1.22949	Increased		Solyc06g074540.4	1.82203	2.69254	Increased
	Solyc08g062580.1	5.84883	6.80579	Increased		Solyc06g010250.3	4.93129	5.58024	Increased		Solyc11g017130.2	1.8345	1.08792	Increased		Solyc06g074630.4	3.83251	1.50893	Increased
	Solyc08g062950.4	13.0883	2.30661	Increased		Solyc06g016770.3	4.48037	1.4095	Increased		Solyc11g017240.3	6.05003	1.29966	Increased		Solyc06g074710.1	1.47648	4.12666	Increased
	Solyc08g062960.4	2.29658	2.6005	Increased		Solyc06g034230.2	2.48786	1.85436	Increased		Solyc11g017440.3	15.4763	2.60405	Increased		Solyc06g074790.2	2.10712	1.38694	Increased
	Solyc08g062970.1	48.0003	1.92	Increased		Solyc06g034290.3	13.1669	3.62134	Increased		Solyc11g019910.1	54.8391	3.32136	Increased		Solyc06g075140.3	1.52155	1.96276	Increased
	Solyc08g063090.2	24.094	2.8191	Increased		Solyc06g034360.2	1.95908	2.71751	Increased		Solyc11g020990.3	5.9041	2.66766	Increased		Solyc06g075520.3	1.99682	4.65065	Increased
	Solyc08g065260.4	8.2055	1.64868	Increased		Solyc06g034410.3	1.94684	7.25473	Increased		Solyc11g021365.2	1.55209	1.28354	Increased		Solyc06g075580.4	16.0546	1.70153	Increased
	Solyc08g065320.3	5.28494	1.34923	Increased		Solyc06g035450.4	57.5116	1.53717	Increased		Solyc11g027920.2	3.11272	5.79048	Increased		Solyc06g075640.2	2.36956	3.78515	Increased
	Solyc08g065600.1	3.1113	3.64285	Increased		Solyc06g035520.3	11.8667	3.32741	Increased		Solyc11g030730.2	3.97229	1.63317	Increased		Solyc06g075850.1	6.50661	1.10677	Increased
	Solyc08g065610.3	13.5843	2.21816	Increased		Solyc06g035580.3	4.30779	4.23953	Increased		Solyc11g045675.1	1.83475	4.77076	Increased		Solyc06g075930.1	4.20827	1.0333	Increased
	Solyc08g065830.4	3.67416	1.62297	Increased		Solyc06g035600.3	1.66213	1.35769	Increased		Solyc11g044450.3	11.487	2.06944	Increased		Solyc06g076030.3	3.08477	1.24973	Increased
	Solyc08g065840.3	7.47605	1.10276	Increased		Solyc06g035610.3	11.4445	1.94444	Increased		Solyc11g042890.2	1.51193	1.57567	Increased		Solyc06g076300.3	3.6119	1.73143	Increased
	Solyc08g065850.1	18.9369	1.13841	Increased		Solyc06g035760.4	2.78007	1.73578	Increased		Solyc11g042820.2	1.42198	2.35702	Increased		Solyc06g076400.3	2.88464	1.0802	Increased
	Solyc08g065910.1	2.78863	2.81399	Increased		Solyc06g036310.3	5.79155	2.17549	Increased		Solyc11g040340.3	5.69152	1.48089	Increased		Solyc06g076640.3	20.8802	1.66645	Increased
	Solyc08g065940.4	17.7522	2.75277	Increased		Solyc06g036460.4	1.96071	5.15715	Increased		Solyc11g061700.2	14.9197	8.73172	Increased		Solyc06g076790.1	3.53299	1.25008	Increased
	Solyc08g066500.4	4.926	1.25865	Increased		Solyc06g043070.4	1.8144	1.2537	Increased		Solyc11g061720.1	43.3083	2.92147	Increased		Solyc06g081980.1	15.4651	1.33316	Increased
	Solyc08g066560.3	2.78211	1.15603	Increased		Solyc06g048410.4	15.9326	1.18873	Increased		Solyc11g062400.2	1.43287	1.50615	Increased		Solyc06g082070.3	15.3779	1.98797	Increased
	Solyc08g066670.3	5.58531	1.10341	Increased		Solyc06g048750.3	1.70868	2.45483	Increased		Solyc11g065190.3	10.8653	1.43273	Increased		Solyc06g082300.4	2.01655	1.1782	Increased
	Solyc08g066840.3	31.7303	2.11535	Increased		Solyc06g048840.3	3.53568	4.53264	Increased		Solyc11g065520.1	7.15672	2.5739	Increased		Solyc06g082460.1	4.97784	1.27977	Increased
	Solyc08g066910.1	2.19564	1.00248	Increased		Solyc06g048950.3	9.45751	1.64141	Increased		Solyc11g066010.2	6.0854	2.04274	Increased		Solyc06g082570.3	7.09273	1.55623	Increased
	Solyc08g067050.3	4.16034	1.07279	Increased		Solyc06g050130.3	4.85695	1.26351	Increased		Solyc11g066410.2	16.5858	1.38959	Increased		Solyc06g082850.4	1.342	2.84185	Increased
	Solyc08g067180.4	4.1625	1.1633	Increased		Solyc06g050760.1	3.84142	1.15898	Increased		Solyc11g066430.2	16.1369	1.03807	Increased		Solyc06g082910.3	20.7019	1.40339	Increased
	Solyc08g067240.4	5.03914	1.21318	Increased		Solyc06g050920.4	4.31368	2.73773	Increased		Solyc11g066510.3	2.81798	1.2365	Increased		Solyc06g082940.3	64.7157	2.78979	Increased
	Solyc08g067320.3	8.62488	1.30858	Increased		Solyc06g051350.4	2.23666	1.28976	Increased		Solyc11g066600.2	4.18329	3.07271	Increased		Solyc06g082950.4	21.7887	2.02551	Increased
	Solyc08g067330.1	9.19349	1.23343	Increased		Solyc06g051460.4	6.44691	1.1748	Increased		Solyc11g066880.2	1.44883	1.94897	Increased		Solyc06g082960.3	1.68637	4.91522	Increased
	Solyc08g067500.1	1.78128	5.11933	Increased		Solyc06g051940.4	14.391	4.7633	Increased		Solyc11g066920.1	1.43287	1.18848	Increased		Solyc06g083030.3	36.5869	2.49875	Increased
	Solyc08g067510.1	10.7239	3.03352	Increased		Solyc06g053190.3	10.7148	1.06853	Increased		Solyc11g066930.1	1.94993	1.07312	Increased		Solyc06g083070.3	8.40624	1.53762	Increased
	Solyc08g067530.1	12.8742	2.39771	Increased		Solyc06g053420.4	2.14754	2.30888	Increased		Solyc11g066950.2	24.4528	2.00039	Increased		Solyc06g083580.4	39.2589	2.09897	Increased
	Solyc08g067590.1	1.48284	1.04342	Increased		Solyc06g053490.4	3.86785	1.76627	Increased		Solyc11g067270.1	2.72869	5.01581	Increased		Solyc06g083690.3	6.84123	1.21283	Increased
	Solyc08g067610.3	1.53384	1.10913	Increased		Solyc06g053980.3	2.24313	1.08565	Increased		Solyc11g068880.2	12.2606	1.83792	Increased		Solyc06g083850.4	2.5129	1.18331	Increased
	Solyc08g067620.2	38.9316	3.34627	Increased		Solyc06g054240.3	3.98355	3.01508	Increased		Solyc11g069093.1	1.65101	2.71657	Increased		Solyc06g083860.2	13.7217	2.1514	Increased
	Solyc08g067630.3	3.39721	1.47698	Increased		Solyc06g054270.3	2.15262	1.45177	Increased		Solyc11g069190.2	52.2045	1.89337	Increased		Solyc06g083880.2	6.30601	2.53522	Increased
	Solyc08g067940.3	1.83195	3.485	Increased		Solyc06g054320.1	15.052	3.89999	Increased		Solyc11g069240.2	4.52623	4.60644	Increased		Solyc06g084050.4	20.2148	2.85052	Increased
	Solyc08g068390.3	1.80184	1.03428	Increased		Solyc06g059720.3	4.18293	6.01736	Increased		Solyc11g069270.2	32.852	1.16792	Increased		Solyc06g084070.3	2.38974	5.30227	Increased
	Solyc08g068460.1	1.61842	1.64286	Increased		Solyc06g059730.3	6.66898	4.10882	Increased		Solyc11g069330.1	50.2311	1.81769	Increased		Solyc06g084090.4	6.53984	1.50934	Increased
	Solyc08g068480.1	6.51116	2.39846	Increased		Solyc06g060320.4	5.9181	4.1736	Increased		Solyc11g069590.2	16.1131	2.16433	Increased		Solyc06g084430.4	4.2949	1.34597	Increased
	Solyc08g068490.3	26.3904	2.49791	Increased		Solyc06g060400.3	26.3402	1.42073	Increased		Solyc11g069890.3	8.79094	1.81605	Increased		Solyc06g084450.4	3.96349	1.6206	Increased
	Solyc08g068860.3	1.81763	1.57414	Increased		Solyc06g060410.3	2.40364	3.81027	Increased		Solyc11g069940.1	4.06937	1.63118	Increased		Solyc07g005330.3	8.24346	1.19088	Increased
	Solyc08g074740.3	2.69397	1.1441	Increased		Solyc06g060530.1	5.98871	3.53917	Increased		Solyc11g071200.3	3.11077	1.72234	Increased		Solyc07g005960.3	14.5891	1.47175	Increased
	Solyc08g075240.3	5.01555	1.33386	Increased		Solyc06g060560.3	6.45575	2.75995	Increased		Solyc11g071240.2	12.8121	1.42948	Increased		Solyc07g006000.3	5.93439	1.13298	Increased
	Solyc08g075540.5.1	4.93788	1.59627	Increased		Solyc06g060640.1	1.53695	1.54069	Increased		Solyc11g071300.2	4.31735	1.37687	Increased		Solyc07g006220.2	10.4108	1.6339	Increased
	Solyc08g075570.4	3.05442	6.55491	Increased		Solyc06g060680.2	1.75111	2.62425	Increased		Solyc11g071730.3	12.7037	1.41796	Increased		Solyc07g006560.3	3.11403	1.97705	Increased
	Solyc08g076170.1	4.45835	2.24182	Increased		Solyc06g060830.3	10.1079	1.27956	Increased		Solyc11g072080.1	4.01894	1.09259	Increased		Solyc07g006570.4	2.01981	1.36365	Increased
	Solyc08g076190.3	1.66485	1.14824	Increased		Solyc06g061230.3	1.60109	1.48499	Increased		Solyc11g072110.2	9.42045	1.22045	Increased		Solyc07g006680.1	6.79766	2.08931	Increased
	Solyc08g076230.1	2.50974	1.13595	Increased		Solyc06g061250.3	4.70788	2.09366	Increased		Solyc11g072310.2	3.63483	4.83527	Increased		Solyc07g006700.1	5.0501	2.9248	Increased
	Solyc08g076610.4	14.0558	2.00586	Increased		Solyc06g062295.1	3.53987	2.39358	Increased		Solyc11g072380.2	1.46335	1.05377	Increased		Solyc07g006710.2	2.70313	4.47632	Increased
	Solyc08g076820.3	3.0471	1.20615	Increased		Solyc06g062330.3	7.09396	1.35327	Increased		Solyc11g072630.2	4.2679	1.44703	Increased		Solyc07g006730.4	26.4775	2.19604	Increased
	Solyc08g076880.3	44.1356	4.05135	Increased		Solyc06g062430.3	29.68	1.60376	Increased		Solyc11g072870.1	1.84575	4.74052	Increased		Solyc07g006880.1	11.8792	1.7969	Increased
	Solyc08g077060.3	18.5389	1.55515	Increased		Solyc06g062460.3	6.50323	4.52469	Increased		Solyc12g005250.2	8.71063	1.41597	Increased		Solyc07g007020.3	4.34242	2.13195	Increased
	Solyc08g077100.3	5.19542	1.53762	Increased		Solyc06g062520.1	1.6196	1.58915	Increased		Solyc12g005260.1	2.0261	1.66798	Increased		Solyc07g007190.3	7.43542	3.06641	Increased
	Solyc08g077140.1	4.37122	1.1298	Increased		Solyc06g062580.3	9.85211	1.22381	Increased		Solyc12g005480.2	9.28319	1.72495	Increased		Solyc07g007750.3	1.95553	1.25629	Increased
	Solyc08g077330.3	7.16805	4.98705	Increased		Solyc06g062670.3	3.07223	2.41133	Increased		Solyc12g005670.2	3.76118	3.29086	Increased		Solyc07g007800.3	1.80564	1.75718	Increased
	Solyc08g077480.4	13.6984	1.12693	Increased		Solyc06g062690.4	1.64341	2.23009	Increased		Solyc12g005700.2	3.7413	2.06305	Increased		Solyc07g007860.1	1.9693	1.33579	Increased
	Solyc08g077760.3	1.51466	1.86425	Increased		Solyc06g062820.4	2.10662	1.75697	Increased		Solyc12g005750.1	3.3599	2.55456	Increased		Solyc07g007980.3	7.10815	1.18055	Increased
	Solyc08g077850.2	4.33773	1.02364	Increased		Solyc06g062840.4	8.58565	1.42115	Increased		Solyc12g005760.2	6.63738	1.16136	Increased		Solyc07g008200.3	3.99523	2.16891	Increased
	Solyc08g077940.2	9.66532	1.67806	Increased		Solyc06g063230.3	15.4768	1.27467	Increased		Solyc12g006140.2	2.69859	1.23231	Increased		Solyc07g008210.4	10.531	4.85373	Increased
	Solyc08g078040.4	18.2684	2.57926	Increased		Solyc06g063270.4	1.44484	1.02899	Increased		Solyc12g006850.2	3.79358	1.56744	Increased		Solyc07g008240.3	1.73129	4.7387	Increased
	Solyc08g078090.1	45.4812	2.48281	Increased		Solyc06g063330.3	3.6167	5.63867	Increased		Solyc12g007020.2	6.54061	1.13855	Increased		Solyc07g008380.2	2.36245	1.8349	Increased
	Solyc08g078210.3	7.05574	1.33576	Increased		Solyc06g063340.3	3.31384	2.36857	Increased		Solyc12g007070.2	4.23704	1.03941	Increased		Solyc07g008390.3	1.37611	1.73891	Increased
	Solyc08g078670.2	6.74136	1.38011	Increased		Solyc06g064460.4	14.5843	2.65866	Increased		Solyc12g007080.2	6.17303	1.25823	Increased		Solyc07g008430.2	14.8551	1.27597	Increased
	Solyc08g078720.3	5.91989	1.3723	Increased		Solyc06g064470.4	18.778	1.08698	Increased		Solyc12g007160.2	19.8823	1.59399	Increased		Solyc07g009230.3	8.86774	2.28719	Increased
	Solyc08g078850.3	2.09832	1.07345	Increased		Solyc06g064530.1	1.32386	4.58994	Increased		Solyc12g008660.1	8.37979	4.73712	Increased		Solyc07g009233.1	1.3651	3.46149	Increased
	Solyc08g078870.3	2.01452	4.07577	Increased		Solyc06g064630.3	14.726	1.13688	Increased		Solyc12g008680.3	3.74876	1.3715	Increased		Solyc07g009340.2	2.61604	2.92823	Increased
	Solyc08g079280.3	12.7644	1.66874	Increased		Solyc06g064820.3	1.5296	4.18687	Increased		Solyc12g009290.1	2.08155	4.90051	Increased		Solyc07g014730.3	12.742	1.67539	Increased
	Solyc08g079310.4	4.21604	3.88458	Increased		Solyc06g065590.4	15.8422	1.05121	Increased		Solyc12g009300.3	27.0059	1.02212	Increased		Solyc07g017730.3	2.36675	1.56502	Increased
	Solyc08g079420.3	1.52077	1.37584	Increased		Solyc06g065670.4	17.2038	2.91452	Increased		Solyc12g009800.3	14.4396	1.15267	Increased		Solyc07g017860.3	8.1378	1.08803	Increased
	Solyc08g079550.1	9.38602	1.13821	Increased		Solyc06g066540.1	1.40741	1.91802	Increased		Solyc12g011230.1	2.12788	4.54857	Increased		Solyc07g018010.3	2.26796	1.13533	Increased
	Solyc08g079690.4	3.86371	2.24007	Increased		Solyc06g066600.3	12.6861	1.24899	Increased		Solyc12g013600.3	3.25986	1.67238	Increased		Solyc07g018070.4	10.2624	1.30924	Increased
	Solyc08g079760.4	6.28239	1.6362	Increased		Solyc06g066650.4	9.20151	1.76221	Increased		Solyc12g013710.2	36.4266	1.73356	Increased		Solyc07g018290.4	7.55063	3.7151	Increased
	Solyc08g080050.4	8.97317	1.10035	Increased		Solyc06g066750.3	1.40773	4.63744	Increased		Solyc12g013770.3	3.34804	3.50862	Increased		Solyc07g020800.3	7.13311	1.19606	Increased
	Solyc08g080180.1	1.61432	2.82671	Increased		Solyc06g066770.1	1.72218	2.60536	Increased		Solyc12g014180.2	3.85675	1.08815	Increased		Solyc07g022900.4	5.98835	1.58472	Increased
	Solyc08g080250.4	3.67521	1.19991	Increased		Solyc06g068040.3	1.66272	2.8939	Increased		Solyc12g014490.3	11.7628	1.02981	Increased		Solyc07g023990.3	5.50639	2.21019	Increased
	Solyc08g080400.2	4.49006	2.14286	Increased		Solyc06g068160.3	1.42644	2.12796	Increased		Solyc12g015850.1	9.74214	1.62204	Increased		Solyc07g025380.3	6.31396	1.2256	Increased
	Solyc08g080640.2	3.86362	4.45133	Increased		Solyc06g068240.3	5.3699	1.92613	Increased		Solyc12g019480.3	32.1513	2.00934	Increased		Solyc07g026650.3	3.22206	2.50541	Increased
	Solyc08g080650.3	3.35056	2.51915	Increased		Solyc06g068310.1	1.55104	4.84178	Increased		Solyc12g062840.1	1.73328	3.65258	Increased		Solyc07g032680.1	1.3882	3.56506	Increased
	Solyc08g080890.3	2.44697	1.16597	Increased		Solyc06g068360.3	14.1973	1.26321	Increased		Solyc12g036170.2	5.81294	1.46351	Increased		Solyc07g038110.3	1.51624	1.90291	Increased
	Solyc08g080980.4	1.4853	1.25073	Increased		Solyc06g068400.3	8.5805	2.29266	Increased		Solyc12g036267.1	1.76928	3.30119	Increased		Solyc07g039310.1	15.834	3.80267	Increased
	Solyc08g081170.4	7.30721	1.54687	Increased		Solyc06g068590.4	1.35639	1.97651	Increased		Solyc12g036470.2	3.2459	5.293	Increased		Solyc07g039410.3	3.86009	5.09145	Increased
	Solyc08g081535.1	1.92866	2.2617	Increased		Solyc06g068620.3	28.0085	2.77954	Increased		Solyc12g038125.1	2.65149	4.91857	Increased		Solyc07g039420.1	2.30739	4.20842	Increased
	Solyc08g081710.3	11.9045	1.52105	Increased		Solyc06g068700.4	5.17109	2.03576	Increased		Solyc12g150114.1	3.2096	2.79837	Increased		Solyc07g041180.4	1.85013	1.04026	Increased
	Solyc08g081890.4	4.25263	1.47497	Increased		Solyc06g068710.3	3.34875	1.46523	Increased		Solyc12g038520.3	3.62205	1.31588	Increased		Solyc07g041720.1	5.91344	6.73557	Increased
	Solyc08g081930.3	7.53162	1.83092	Increased		Solyc06g068770.3	8.0067	1.50057	Increased		Solyc12g039080.3	6.8378	1.06943	Increased		Solyc07g041770.1	8.42036	4.37825	Increased
	Solyc08g082070.3	6.31569	2.26274	Increased		Solyc06g068880.3	2.46133	1.43738	Increased		Solyc12g040790.2	25.8501	2.86234	Increased		Solyc07g042300.1	8.77006	2.04921	Increased
	Solyc08g082120.2	15.6033	1.9051	Increased		Solyc06g068950.4	10.5225	1.60051	Increased		Solyc12g042390.1	1.92845	1.21374	Increased		Solyc07g042390.3	17.785	1.15924	Increased
	Solyc08g082190.3	84.6002	2.91426	Increased		Solyc06g069000.3	2.31244	3.11276	Increased		Solyc12g042400.1	1.41451	1.22485	Increased		Solyc07g042440.3	22.3824	2.51603	Increased
	Solyc08g082630.3	7.58327	1.28726	Increased		Solyc06g069010.3	15.1212	1.06163	Increased		Solyc12g042530.2	1.69781	1.19567	Increased		Solyc07g042460.2	3.36774	3.3248	Increased
	Solyc08g082940.2	4.67883	2.05729	Increased		Solyc06g069070.1	71.3046	3.48146	Increased		Solyc12g042793.1	2.03665	3.01477	Increased		Solyc07g042560.4	2.69506	2.01736	Increased
	Solyc08g083270.3	2.70664	1.95932	Increased		Solyc06g069430.3	18.4591	1.49951	Increased		Solyc12g042950.2	25.8909	1.04172	Increased		Solyc07g042580.3	4.05175	1.62953	Increased
	Solyc09g005290.1	2.25676	1.06261	Increased		Solyc06g069450.4	3.19233	1.10058	Increased		Solyc12g042960.3	13.5831	3.70674	Increased		Solyc07g042990.1	9.10111	2.63839	Increased
	Solyc09g005880.1	7.23201	1.84235	Increased		Solyc06g069770.3	8.9604	1.20987	Increased		Solyc12g044420.1	2.73618	1.44307	Increased		Solyc07g042995.1	2.90808	1.22312	Increased
	Solyc09g007260.4	7.4941	1.65355	Increased		Solyc06g069790.4	33.7712	4.84492	Increased		Solyc12g044840.2	8.5695	1.17228	Increased		Solyc07g043070.3	3.78947	2.92595	Increased
	Solyc09g007430.1	5.46663	1.27247	Increased		Solyc06g069800.2	2.73808	5.55073	Increased		Solyc12g055920.3	4.89418	2.18437	Increased		Solyc07g043330.3	4.21588	1.07216	Increased
	Solyc09g007480.3	2.2614	2.0718	Increased		Solyc06g069820.4	4.9079	1.68758	Increased		Solyc12g056200.2	4.51406	2.38849	Increased		Solyc07g043390.4	5.58449	1.47466	Increased
	Solyc09g007640.4	5.92486	1.22712	Increased		Solyc06g069860.4	13.8528	1.07063	Increased		Solyc12g056820.2	1.50103	1.10226	Increased		Solyc07g043400.1	17.6906	1.58577	Increased
	Solyc09g007650.3	7.83837	1.82645	Increased		Solyc06g069890.4	6.42953	1.04003	Increased		Solyc12g056920.3	2.13996	4.01179	Increased		Solyc07g043420.3	8.56521	1.90279	Increased
	Solyc09g007710.3	7.4067	2.74475	Increased		Solyc06g070900.3	1.89365	1.93166	Increased		Solyc12g057140.1	6.15926	1.08808	Increased		Solyc07g043460.3	3.40705	1.31711	Increased
	Solyc09g007830.3	1.67349	1.05789	Increased		Solyc06g070970.3	8.50847	1.16599	Increased		Solyc12g088700.1	2.61011	1.75044	Increased		Solyc07g043480.1	6.79867	2.12775	Increased
	Solyc09g007850.3	2.04121	1.1727	Increased		Solyc06g070980.3	33.6256	1.05385	Increased		Solyc12g088820.2	2.76838	2.37969	Increased		Solyc07g043490.1	7.14282	1.79807	Increased
	Solyc09g007910.4	5.33511	1.11794	Increased		Solyc06g071290.3	29.0309	1.40027	Increased		Solyc12g089310.2	2.09387	1.46658	Increased		Solyc07g043500.1	15.1627	1.44938	Increased
	Solyc09g007920.4	93.6438	2.50643	Increased		Solyc06g071330.4	14.3536	2.25476	Increased		Solyc12g094640.3	16.0432	2.19957	Increased		Solyc07g044750.3	1.87697	1.17478	Increased
	Solyc09g007930.2	21.1812	2.40798	Increased		Solyc06g071400.3	1.71645	1.30274	Increased		Solyc12g096030.1	8.07948	1.21073	Increased		Solyc07g044860.3	73.9809	2.12538	Increased
	Solyc09g007980.1	2.40999	1.6513	Increased		Solyc06g071480.3	3.72711	1.78535	Increased		Solyc12g096170.2	2.62332	1.09747	Increased		Solyc07g044960.1	1.355	3.44783	Increased
	Solyc09g008040.3	4.13192	1.11211	Increased		Solyc06g071730.3	4.41486	6.43953	Increased		Solyc12g097000.2	2.57228	1.55143	Increased		Solyc07g045010.3	6.85814	1.92882	Increased
	Solyc09g008070.4	1.61074	1.47776	Increased		Solyc06g071880.4	12.065	1.25818	Increased		Solyc12g098410.2	2.4307	1.59033	Increased		Solyc07g045080.3	5.92693	2.63095	Increased
	Solyc09g008170.3	2.77733	5.75712	Increased		Solyc06g071890.3	1.92159	1.33051	Increased		Solyc12g098607.1	2.93085	3.84667	Increased		Solyc07g045350.4	9.48511	1.08289	Increased
	Solyc09g008370.1	2.87423	4.58887	Increased		Solyc06g072130.4	2.02195	2.58822	Increased		Solyc12g098630.2	13.402	1.68056	Increased		Solyc07g045440.1	12.2255	1.61088	Increased
	Solyc09g008380.3	4.36342	1.14495	Increased		Solyc06g072220.1	2.14104	3.37267	Increased		Solyc12g099200.2	10.9659	1.95888	Increased		Solyc07g047850.3	7.84927	2.96787	Increased
	Solyc09g008860.4	14.3822	2.45739	Increased		Solyc06g072230.1	2.53156	1.33651	Increased		Solyc12g099650.2	13.6426	1.0084	Increased		Solyc07g048100.3	2.11958	1.34816	Increased
	Solyc09g009420.1	11.1472	1.7933	Increased		Solyc06g072250.3	4.25855	1.42722	Increased		Solyc12g099900.1	3.29354	1.03639	Increased		Solyc07g049300.3	21.0944	2.0427	Increased
	Solyc09g009530.4	6.59344	1.14648	Increased		Solyc06g072370.3	1.96071	1.18535	Increased							Solyc07g049370.2	19.0967	1.07655	Increased
	Solyc09g009670.3	3.27351	1.50028	Increased		Solyc06g072380.3	6.23747	1.03831	Increased							Solyc07g049440.3	2.41948	1.62923	Increased
	Solyc09g009830.3	10.4852	1.55434	Increased		Solyc06g072480.1	1.71645	2.61864	Increased							Solyc07g049610.1	5.3267	1.02397	Increased
	Solyc09g009860.1	1.37538	2.05365	Increased		Solyc06g072600.3	3.45541	1.1398	Increased							Solyc07g049680.4	5.46738	1.65125	Increased
	Solyc09g010000.4	3.23407	4.29931	Increased		Solyc06g072680.4	1.57992	1.65439	Increased							Solyc07g049690.3	53.7763	2.57353	Increased
	Solyc09g010430.1	7.94671	2.45134	Increased		Solyc06g072690.3	3.22921	2.53558	Increased							Solyc07g051820.3	8.71677	8.17848	Increased
	Solyc09g010530.3	7.72573	6.78328	Increased		Solyc06g073300.1	29.5331	1.28425	Increased							Solyc07g052060.2	3.91258	1.91219	Increased
	Solyc09g010630.3	19.1745	1.16306	Increased		Solyc06g073310.3	13.9711	1.01236	Increased							Solyc07g052070.3	5.75547	6.91953	Increased
	Solyc09g011060.2	1.8165	1.69723	Increased		Solyc06g073430.4	22.2139	1.2796	Increased							Solyc07g052230.3	6.69226	2.47023	Increased
	Solyc09g011170.3	39.5247	1.51974	Increased		Solyc06g073470.3	7.03695	1.32362	Increased							Solyc07g052240.3	3.70969	1.92876	Increased
	Solyc09g011510.2	1.32754	3.99857	Increased		Solyc06g073540.4	23.0867	1.23168	Increased							Solyc07g052400.3	5.39797	1.11529	Increased
	Solyc09g011710.4	25.9128	2.59457	Increased		Solyc06g073690.2	4.89747	1.38381	Increased							Solyc07g052410.4	1.66358	4.77743	Increased
	Solyc09g014160.3	3.01831	1.13722	Increased		Solyc06g073710.4	1.48817	2.57733	Increased							Solyc07g052510.4	30.5029	2.60238	Increased
	Solyc09g014450.4	12.4212	1.8434	Increased		Solyc06g074000.1	55.8477	2.51901	Increased							Solyc07g052960.3	4.18107	6.23587	Increased
	Solyc09g014525.1	9.27105	1.26516	Increased		Solyc06g074020.2	6.07027	2.60222	Increased							Solyc07g052980.3	37.1554	1.83784	Increased
	Solyc09g014580.3	4.40425	6.55294	Increased		Solyc06g074110.3	14.9544	1.38272	Increased							Solyc07g053100.4	10.8295	2.21975	Increased
	Solyc09g014610.4	2.96321	2.67234	Increased		Solyc06g074170.3	2.80633	2.71601	Increased							Solyc07g053110.3	1.86658	4.93766	Increased
	Solyc09g014900.3	1.63727	1.07305	Increased		Solyc06g074260.4	59.5185	5.91978	Increased							Solyc07g053120.4	9.28587	3.83782	Increased
	Solyc09g015000.4	7.18166	2.08851	Increased		Solyc06g074280.2	1.62084	4.42261	Increased							Solyc07g053240.3	1.52192	4.24734	Increased
	Solyc09g015020.1	2.49273	1.89912	Increased		Solyc06g074370.3	2.3415	1.0164	Increased							Solyc07g053270.3	6.5912	1.52064	Increased
	Solyc09g015080.3	23.9571	1.66856	Increased		Solyc06g074430.4	19.3277	1.43211	Increased							Solyc07g053390.1	1.83771	2.25292	Increased
	Solyc09g015170.4	3.01822	1.06333	Increased		Solyc06g074630.4	3.82669	1.20195	Increased							Solyc07g053400.1	1.41848	2.92569	Increased
	Solyc09g042660.4	3.48156	1.89679	Increased		Solyc06g074720.4	67.9137	2.19179	Increased							Solyc07g053450.4	2.77447	3.32903	Increased
	Solyc09g042665.1	2.48557	5.42938	Increased		Solyc06g074730.4	11.0965	2.98439	Increased							Solyc07g053480.4	5.6806	1.11352	Increased
	Solyc09g031940.1	6.50888	1.02417	Increased		Solyc06g075010.4	27.318	1.64726	Increased							Solyc07g053640.1	4.94821	1.3311	Increased
	Solyc09g055940.3	4.7668	1.66932	Increased		Solyc06g075140.3	1.59814	4.26341	Increased							Solyc07g053700.4	9.97977	3.29397	Increased
	Solyc09g059020.4	2.25625	4.83411	Increased		Solyc06g075180.1	30.923	2.22658	Increased							Solyc07g053790.2	2.55623	1.60964	Increased
	Solyc09g059710.2	4.05267	6.23041	Increased		Solyc06g075220.1	17.9007	2.33742	Increased							Solyc07g053820.3	4.35213	1.83769	Increased
	Solyc09g059720.1	1.51803	4.89709	Increased		Solyc06g075260.3	1.71482	2.95923	Increased							Solyc07g053950.1	6.33254	1.23462	Increased
	Solyc09g059990.1	1.83707	1.11288	Increased		Solyc06g075320.3	2.61932	3.83692	Increased							Solyc07g054210.3	13.3386	1.17741	Increased
	Solyc09g061260.2	8.19665	7.88878	Increased		Solyc06g075390.4	9.14848	1.18353	Increased							Solyc07g054290.1	10.1762	1.5743	Increased
	Solyc09g061280.4	2.24426	1.32018	Increased		Solyc06g075480.4	1.84113	2.47216	Increased							Solyc07g054400.3	1.67966	1.63741	Increased
	Solyc09g061410.1	1.50548	1.1999	Increased		Solyc06g075520.3	2.31169	2.31769	Increased							Solyc07g054560.1	5.60176	1.28037	Increased
	Solyc09g061633.1	14.6351	1.9411	Increased		Solyc06g076220.3	25.6898	2.35134	Increased							Solyc07g054580.3	5.16981	4.83399	Increased
	Solyc09g061637.1	14.021	1.89056	Increased		Solyc06g076270.3	4.68558	1.58424	Increased							Solyc07g054690.1	9.41934	4.35265	Increased
	Solyc09g064247.1	9.22569	2.92721	Increased		Solyc06g076320.1	3.06361	2.31912	Increased							Solyc07g150147.1	3.46844	1.02538	Increased
	Solyc09g065320.3	1.46283	4.14981	Increased		Solyc06g076360.4	13.5644	1.2202	Increased							Solyc07g055100.4	3.60431	1.18346	Increased
	Solyc09g065590.3	7.58646	2.19113	Increased		Solyc06g076520.1	11.3213	1.64217	Increased							Solyc07g055780.3	2.21523	1.93227	Increased
	Solyc09g065780.3	3.28111	1.00411	Increased		Solyc06g076560.2	2.62322	2.14629	Increased							Solyc07g056060.4	6.93435	3.09255	Increased
	Solyc09g065840.3	3.2755	1.197	Increased		Solyc06g076570.4	8.09306	1.32813	Increased							Solyc07g056140.3	34.6114	1.21624	Increased
	Solyc09g065850.4	9.04855	1.40434	Increased		Solyc06g076610.3	2.36157	1.35387	Increased							Solyc07g056250.3	2.56888	1.43944	Increased
	Solyc09g066360.1	1.35747	3.1721	Increased		Solyc06g076640.3	32.6185	1.80308	Increased							Solyc07g056360.1	2.94248	1.65728	Increased
	Solyc09g025280.1	14.6251	3.45013	Increased		Solyc06g076700.1	7.18242	1.73989	Increased							Solyc07g061750.4	8.86793	7.19514	Increased
	Solyc09g072800.3	3.56738	1.17535	Increased		Solyc06g082000.4	1.46062	1.50109	Increased							Solyc07g061760.3	9.61174	4.37672	Increased
	Solyc09g074090.3	2.33885	1.01732	Increased		Solyc06g082070.3	5.22664	1.80801	Increased							Solyc07g061790.3	26.3194	1.91724	Increased
	Solyc09g074430.4	5.97113	1.68574	Increased		Solyc06g082130.3	1.84067	6.16078	Increased							Solyc07g061800.4	1.33116	1.70656	Increased
	Solyc09g074470.3	2.60282	1.40587	Increased		Solyc06g082560.3	1.43025	4.09243	Increased							Solyc07g062100.4	3.98131	1.74139	Increased
	Solyc09g074630.3	11.697	3.00099	Increased		Solyc06g082610.4	4.37311	1.35837	Increased							Solyc07g062260.3	2.76009	1.24854	Increased
	Solyc09g075070.3	2.98638	1.50432	Increased		Solyc06g082810.3	6.70988	2.31821	Increased							Solyc07g062543.1	38.0107	1.98055	Increased
	Solyc09g075270.1	2.35074	2.07402	Increased		Solyc06g082860.4	1.58871	2.94874	Increased							Solyc07g062560.3	5.66986	2.04784	Increased
	Solyc09g075360.4	8.81097	1.51761	Increased		Solyc06g082870.4	41.4809	1.43938	Increased							Solyc07g062580.4	13.9562	1.26526	Increased
	Solyc09g075550.3	8.69359	2.30619	Increased		Solyc06g082960.3	1.36656	3.46438	Increased							Solyc07g062810.4	6.86263	2.05116	Increased
	Solyc09g075960.1	10.7095	1.10209	Increased		Solyc06g082980.3	8.50786	1.78378	Increased							Solyc07g062870.3	6.86263	1.26084	Increased
	Solyc09g075970.3	3.68877	1.15817	Increased		Solyc06g083000.1	2.07182	5.20133	Increased							Solyc07g063080.4	7.98742	2.4044	Increased
	Solyc09g082210.4	10.3622	1.04933	Increased		Solyc06g083020.3	1.57603	1.6085	Increased							Solyc07g063600.3	96.2295	3.77525	Increased
	Solyc09g082340.2	1.78782	4.93916	Increased		Solyc06g083300.4	20.0204	1.00963	Increased							Solyc07g063740.2	4.03954	1.23128	Increased
	Solyc09g082370.4	4.26137	1.04388	Increased		Solyc06g083440.3	10.0555	1.29903	Increased							Solyc07g063830.3	1.52789	2.45084	Increased
	Solyc09g082580.4	5.94126	1.03897	Increased		Solyc06g083480.4	2.50464	2.59291	Increased							Solyc07g063880.4	5.2266	1.40602	Increased
	Solyc09g082830.4	15.7021	1.16043	Increased		Solyc06g083550.1	4.12143	2.42128	Increased							Solyc07g064240.4	7.57444	1.6975	Increased
	Solyc09g083030.1	23.5577	2.14941	Increased		Solyc06g083650.3	4.55001	3.1599	Increased							Solyc07g064380.4	4.68484	1.61209	Increased
	Solyc09g083190.3	4.97748	1.02069	Increased		Solyc06g083780.3	19.4533	1.18429	Increased							Solyc07g064960.2	2.76367	2.56844	Increased
	Solyc09g083290.3	41.2349	3.38904	Increased		Solyc06g083820.3	7.84986	1.03698	Increased							Solyc07g065090.2	18.3888	2.99047	Increased
	Solyc09g083330.3	3.75653	1.09408	Increased		Solyc06g083850.4	3.65507	4.36021	Increased							Solyc07g065110.1	7.09128	2.91625	Increased
	Solyc09g089610.3	7.36892	4.15822	Increased		Solyc06g083880.2	1.80682	1.41621	Increased							Solyc07g065210.4	16.4562	3.07883	Increased
	Solyc09g089690.3	7.47087	1.29178	Increased		Solyc06g084180.3	2.025	1.54877	Increased							Solyc07g065460.1	6.24069	2.22335	Increased
	Solyc09g089730.3	1.78727	2.89879	Increased		Solyc06g084230.3	13.4558	1.25915	Increased							Solyc07g065530.1	21.0992	3.29764	Increased
	Solyc09g089740.3	3.1469	4.77058	Increased		Solyc06g084310.4	6.05291	1.05246	Increased							Solyc07g065540.1	13.7464	1.84928	Increased
	Solyc09g089750.1	2.1582	5.38808	Increased		Solyc06g084320.1	1.75393	1.46767	Increased							Solyc07g065880.4	7.50613	3.08159	Increased
	Solyc09g089890.1	4.28277	2.14172	Increased		Solyc06g084460.4	27.5989	2.31238	Increased							Solyc07g065920.4	4.77091	1.48923	Increased
	Solyc09g090090.2	1.55994	2.0751	Increased		Solyc06g084540.3	9.2164	1.06574	Increased							Solyc07g066040.1	11.9151	2.77288	Increased
	Solyc09g090220.3	1.40614	1.51207	Increased		Solyc07g005050.3	13.8445	1.05527	Increased							Solyc07g066050.4	7.80371	2.6492	Increased
	Solyc09g090230.2	2.27101	1.70441	Increased		Solyc07g005330.3	19.5311	1.39603	Increased							Solyc07g066150.1	37.912	2.50961	Increased
	Solyc09g090360.3	18.4956	2.16759	Increased		Solyc07g005530.4	76.0667	1.73709	Increased							Solyc07g066470.3	17.3301	1.12991	Increased
	Solyc09g090445.1	1.99982	2.40093	Increased		Solyc07g005840.2	26.7867	2.1854	Increased							Solyc07g066610.3	26.5545	1.43493	Increased
	Solyc09g090630.3	1.41994	1.61899	Increased		Solyc07g005870.3	1.57829	1.17423	Increased							Solyc08g005000.4	10.1989	1.09592	Increased
	Solyc09g090910.3	3.26243	1.14141	Increased		Solyc07g005900.3	1.37627	2.24312	Increased							Solyc08g005010.4	8.73614	1.23131	Increased
	Solyc09g090980.3	9.33578	1.31629	Increased		Solyc07g005930.4	7.04227	1.82506	Increased							Solyc08g005260.2	2.15515	1.22802	Increased
	Solyc09g091050.4	9.65104	1.39022	Increased		Solyc07g005960.3	16.8117	1.98952	Increased							Solyc08g005540.2	1.57685	1.29512	Increased
	Solyc09g091800.4	16.5727	1.54592	Increased		Solyc07g006010.3	3.05453	1.37463	Increased							Solyc08g005635.1	2.1469	2.61812	Increased
	Solyc09g091810.1	10.5296	2.4901	Increased		Solyc07g006075.1	2.8046	1.86219	Increased							Solyc08g005640.4	19.9476	3.33083	Increased
	Solyc09g092110.4	2.82262	1.44573	Increased		Solyc07g006140.4	9.83333	1.66835	Increased							Solyc08g005677.1	3.43609	2.96642	Increased
	Solyc09g098050.2	5.92602	1.9948	Increased		Solyc07g006300.4	5.52221	1.04202	Increased							Solyc08g005870.2	1.80951	1.3587	Increased
	Solyc09g098060.3	1.84586	1.1747	Increased		Solyc07g006310.1	6.93114	2.29613	Increased							Solyc08g005880.4	1.90943	1.05463	Increased
	Solyc09g098160.3	3.3146	2.25401	Increased		Solyc07g006530.3	7.61884	1.26154	Increased							Solyc08g005960.2	44.9406	2.72609	Increased
	Solyc09g098420.3	1.80574	1.2535	Increased		Solyc07g006550.2	1.92814	3.99355	Increased							Solyc08g006350.3	1.31258	1.09004	Increased
	Solyc10g006640.3	6.94472	2.13691	Increased		Solyc07g006620.4	5.23421	4.43829	Increased							Solyc08g006550.4	4.66085	2.60054	Increased
	Solyc10g006710.4	3.41278	1.62743	Increased		Solyc07g006680.1	5.73656	2.685	Increased							Solyc08g006790.4	19.2656	2.86041	Increased
	Solyc10g006800.4	2.4105	1.15615	Increased		Solyc07g006700.1	2.91255	1.8958	Increased							Solyc08g006930.3	21.0951	2.48588	Increased
	Solyc10g006900.3	11.5999	1.03804	Increased		Solyc07g006860.3	2.23972	3.68491	Increased							Solyc08g007040.3	16.7352	3.57817	Increased
	Solyc10g006920.3	11.6207	1.16274	Increased		Solyc07g007450.3	6.26647	1.85797	Increased							Solyc08g007270.4	12.9071	1.88234	Increased
	Solyc10g007560.2	2.83229	4.55711	Increased		Solyc07g007860.1	1.8384	1.61204	Increased							Solyc08g007330.3	1.8973	1.1317	Increased
	Solyc10g007570.4	5.63931	3.71863	Increased		Solyc07g008270.3	3.0765	1.12763	Increased							Solyc08g007375.1	5.35274	1.36338	Increased
	Solyc10g007830.1	7.90637	4.35148	Increased		Solyc07g008440.3	1.92488	1.2325	Increased							Solyc08g007630.1	2.0655	1.07172	Increased
	Solyc10g008020.3	7.67285	1.36565	Increased		Solyc07g008480.3	1.35788	1.40558	Increased							Solyc08g007640.1	1.4979	1.50551	Increased
	Solyc10g008130.3	3.53393	1.0294	Increased		Solyc07g008710.3	1.69767	1.70623	Increased							Solyc08g007800.3	7.06675	1.51385	Increased
	Solyc10g008160.3	3.28849	2.29713	Increased		Solyc07g008760.4	4.93402	1.28266	Increased							Solyc08g008045.1	3.43122	1.41662	Increased
	Solyc10g008180.2	5.58793	1.70728	Increased		Solyc07g008800.4	5.05183	1.24759	Increased							Solyc08g008360.2	10.6184	3.90528	Increased
	Solyc10g008520.3	3.68669	1.11695	Increased		Solyc07g008850.3	2.20094	1.11598	Increased							Solyc08g008495.1	2.02859	1.07387	Increased
	Solyc10g008540.3	3.26512	2.34358	Increased		Solyc07g009330.4	21.4223	1.23936	Increased							Solyc08g013840.3	1.75659	1.05153	Increased
	Solyc10g008780.1	4.76055	2.10335	Increased		Solyc07g009340.2	1.47152	2.45332	Increased							Solyc08g013940.3	6.04667	1.54964	Increased
	Solyc10g008980.4	30.5215	1.09403	Increased		Solyc07g014730.3	1.45131	2.57664	Increased							Solyc08g014030.1	5.51244	2.00279	Increased
	Solyc10g009290.1	1.73598	1.55419	Increased		Solyc07g015860.3	5.32733	1.1818	Increased							Solyc08g014130.3	20.276	1.84393	Increased
	Solyc10g009380.3	5.61436	1.19797	Increased		Solyc07g016170.4	15.5334	1.31349	Increased							Solyc08g014490.1	4.74293	2.74426	Increased
	Solyc10g009550.3	1.3272	2.78158	Increased		Solyc07g017730.3	9.59131	3.69819	Increased							Solyc08g015717.1	1.30203	1.54481	Increased
	Solyc10g011940.1	3.959	1.87568	Increased		Solyc07g018070.4	2.33054	1.77909	Increased							Solyc08g015940.3	1.64	1.42344	Increased
	Solyc10g018120.2	17.6967	3.33215	Increased		Solyc07g020800.3	4.39004	1.66093	Increased							Solyc08g016310.3	12.6487	2.47387	Increased
	Solyc10g018780.3	12.288	2.79138	Increased		Solyc07g023990.3	1.75361	3.09396	Increased							Solyc08g016500.3	1.82096	1.26301	Increased
	Solyc10g018900.1	1.65419	1.09584	Increased		Solyc07g038120.1	2.75113	1.80921	Increased							Solyc08g042030.3	5.12018	1.65284	Increased
	Solyc10g045490.2	2.53346	1.10659	Increased		Solyc07g039310.1	11.5734	1.59522	Increased							Solyc08g042010.4	8.32001	1.70867	Increased
	Solyc10g048190.1	1.61805	1.46363	Increased		Solyc07g040750.2	1.72136	2.41617	Increased							Solyc08g041740.1	1.70045	4.79313	Increased
	Solyc10g049210.3	11.046	1.39032	Increased		Solyc07g041230.3	2.37001	1.37331	Increased							Solyc08g023340.4	4.33294	6.33524	Increased
	Solyc10g049260.2	2.4009	5.61774	Increased		Solyc07g041290.3	8.96213	1.82762	Increased							Solyc08g021820.3	1.95729	2.38248	Increased
	Solyc10g049570.3	1.80025	1.14335	Increased		Solyc07g041640.3	21.5026	2.59086	Increased							Solyc08g028690.4	1.80563	4.86939	Increased
	Solyc10g049660.2	1.81852	2.65096	Increased		Solyc07g042160.3	3.31173	1.03094	Increased							Solyc08g061250.3	1.37381	2.3536	Increased
	Solyc10g050110.1	9.085	1.07211	Increased		Solyc07g042190.3	16.8665	1.22111	Increased							Solyc08g061630.3	2.82048	1.42594	Increased
	Solyc10g050323.1	8.96282	2.78485	Increased		Solyc07g042390.3	44.3696	2.3604	Increased							Solyc08g061910.4	4.61533	1.28909	Increased
	Solyc10g050325.2	10.9058	3.13635	Increased		Solyc07g042990.1	2.90829	3.86661	Increased							Solyc08g062580.1	10.0642	8.53846	Increased
	Solyc10g051030.2	9.01061	1.59091	Increased		Solyc07g043420.3	1.89113	1.6357	Increased							Solyc08g062940.4	11.3346	3.03368	Increased
	Solyc10g150131.1	3.68425	2.48367	Increased		Solyc07g044750.3	3.11772	2.2852	Increased							Solyc08g063090.2	19.6705	2.01112	Increased
	Solyc10g054010.1	9.71014	1.10144	Increased		Solyc07g044760.3	18.4212	1.07528	Increased							Solyc08g065190.3	12.9907	1.6848	Increased
	Solyc10g054420.2	4.54295	1.28831	Increased		Solyc07g045070.3	3.08038	1.41854	Increased							Solyc08g065420.3	3.79729	2.3437	Increased
	Solyc10g054440.3	10.7925	1.13989	Increased		Solyc07g045190.3	7.40601	1.51491	Increased							Solyc08g065600.1	3.10313	5.43307	Increased
	Solyc10g055240.2	12.782	1.80993	Increased		Solyc07g045200.1	1.38598	1.77055	Increased							Solyc08g065850.1	9.34606	1.45633	Increased
	Solyc10g055390.2	3.12781	2.07512	Increased		Solyc07g045320.3	1.61363	1.00956	Increased							Solyc08g066050.3	6.22057	2.59739	Increased
	Solyc10g055780.1	4.69274	1.94178	Increased		Solyc07g045370.3	2.80282	1.58527	Increased							Solyc08g066420.1	1.33695	1.63122	Increased
	Solyc10g055790.1	2.39782	1.86973	Increased		Solyc07g045450.1	3.79904	1.75723	Increased							Solyc08g066500.4	6.08307	1.12228	Increased
	Solyc10g055800.2	13.7381	2.77585	Increased		Solyc07g047790.3	12.6827	1.43139	Increased							Solyc08g066740.3	11.3799	2.03443	Increased
	Solyc10g055810.2	4.40074	2.49131	Increased		Solyc07g048050.3	9.99475	3.74051	Increased							Solyc08g066810.3	10.0717	2.11977	Increased
	Solyc10g074470.3	12.3338	1.06655	Increased		Solyc07g048060.3	3.39269	4.8798	Increased							Solyc08g066840.3	15.346	1.10007	Increased
	Solyc10g075070.3	20.1012	4.02799	Increased		Solyc07g048070.3	6.31222	3.61379	Increased							Solyc08g067000.3	1.42704	1.23472	Increased
	Solyc10g076730.1	3.62294	1.65683	Increased		Solyc07g048110.4	1.99812	1.29277	Increased							Solyc08g067160.3	5.21193	1.03358	Increased
	Solyc10g076740.3	19.0924	3.62472	Increased		Solyc07g049150.2	16.4123	1.39339	Increased							Solyc08g067180.4	6.18103	1.48292	Increased
	Solyc10g076760.3	5.33007	1.58343	Increased		Solyc07g049230.1	1.60109	1.03866	Increased							Solyc08g067320.3	6.76068	3.72465	Increased
	Solyc10g078250.1	5.76817	1.26634	Increased		Solyc07g049300.3	2.35332	1.2747	Increased							Solyc08g067330.1	11.38	3.19122	Increased
	Solyc10g078320.2	1.93865	1.21826	Increased		Solyc07g049320.4	4.46086	1.47381	Increased							Solyc08g067370.1	9.74945	1.2595	Increased
	Solyc10g078330.2	1.97775	1.84536	Increased		Solyc07g049370.2	19.3164	2.17096	Increased							Solyc08g067530.1	3.89756	1.93366	Increased
	Solyc10g078370.2	6.26661	1.2674	Increased		Solyc07g049440.3	8.26136	2.53405	Increased							Solyc08g067540.1	1.68003	4.77592	Increased
	Solyc10g078380.2	1.61656	1.85176	Increased		Solyc07g049610.1	5.40705	1.17655	Increased							Solyc08g067940.3	5.25221	5.75105	Increased
	Solyc10g078600.3	103.897	2.7805	Increased		Solyc07g052170.1	3.28254	1.35562	Increased							Solyc08g068120.3	2.06277	1.792	Increased
	Solyc10g078680.3	5.96176	1.42063	Increased		Solyc07g052240.3	4.48767	1.23703	Increased							Solyc08g068150.4	3.63461	1.14102	Increased
	Solyc10g078700.3	8.36757	1.42209	Increased		Solyc07g052340.4	5.57919	1.66857	Increased							Solyc08g068320.3	5.79165	1.13907	Increased
	Solyc10g078720.2	1.73681	1.16417	Increased		Solyc07g052380.3	5.07001	2.27135	Increased							Solyc08g068390.3	4.51291	1.21556	Increased
	Solyc10g078890.2	7.18936	7.57568	Increased		Solyc07g052910.3	14.3562	2.56898	Increased							Solyc08g068460.1	1.71408	1.24784	Increased
	Solyc10g078920.3	2.86538	1.597	Increased		Solyc07g052980.3	9.48647	1.41434	Increased							Solyc08g068490.3	2.11188	1.79773	Increased
	Solyc10g079170.2	5.13815	1.08252	Increased		Solyc07g053120.4	1.68438	4.32708	Increased							Solyc08g068690.1	2.68375	1.21831	Increased
	Solyc10g079690.2	1.49264	1.36989	Increased		Solyc07g053200.4	3.2616	2.62688	Increased							Solyc08g068800.4	2.62709	1.96146	Increased
	Solyc10g079730.3	2.17341	1.02593	Increased		Solyc07g053225.1	2.15504	1.57738	Increased							Solyc08g069010.4	2.63344	1.10384	Increased
	Solyc10g079840.2	1.72578	2.22179	Increased		Solyc07g053360.4	3.02954	1.85471	Increased							Solyc08g069230.3	3.58148	2.10533	Increased
	Solyc10g079870.3	5.922	4.6323	Increased		Solyc07g053450.4	5.43296	1.49716	Increased							Solyc08g074960.3	2.23948	2.02973	Increased
	Solyc10g080070.3	2.04711	1.21871	Increased		Solyc07g053480.4	17.0304	2.22341	Increased							Solyc08g075080.3	8.79288	2.01998	Increased
	Solyc10g080230.2	5.44688	1.86235	Increased		Solyc07g053590.4	1.51587	1.44823	Increased							Solyc08g075120.3	8.98727	1.04686	Increased
	Solyc10g080240.1	1.88092	1.79873	Increased		Solyc07g053700.4	2.54523	4.35144	Increased							Solyc08g075210.2	6.24075	2.223	Increased
	Solyc10g080530.2	2.16752	1.40376	Increased		Solyc07g053730.4	4.75689	1.01503	Increased							Solyc08g075870.3	8.64093	1.1396	Increased
	Solyc10g080540.2	1.49427	1.29743	Increased		Solyc07g054170.3	3.66978	2.69311	Increased							Solyc08g075880.4	4.06781	1.62207	Increased
	Solyc10g080570.2	1.48034	2.06715	Increased		Solyc07g054180.4	1.39155	2.15264	Increased							Solyc08g076010.4	4.97856	2.00702	Increased
	Solyc10g080670.2	4.18517	2.05969	Increased		Solyc07g054220.1	2.10553	2.06386	Increased							Solyc08g076150.4	6.6157	2.41775	Increased
	Solyc10g080690.2	12.3632	1.46614	Increased		Solyc07g054250.2	1.97667	1.32292	Increased							Solyc08g076220.3	21.7595	1.94601	Increased
	Solyc10g080840.1	2.61537	1.72787	Increased		Solyc07g054460.4	4.36219	1.49403	Increased							Solyc08g076290.3	5.88055	1.56135	Increased
	Solyc10g080950.2	2.55993	1.82734	Increased		Solyc07g054480.3	2.64952	1.04507	Increased							Solyc08g076410.4	4.71726	1.30011	Increased
	Solyc10g080990.3	3.47355	1.70729	Increased		Solyc07g054670.4	1.65488	2.1435	Increased							Solyc08g076730.4	19.7299	1.32825	Increased
	Solyc10g081340.1	4.08868	3.37839	Increased		Solyc07g054700.3	10.2133	2.48934	Increased							Solyc08g076880.3	4.40618	1.4024	Increased
	Solyc10g081490.2	4.36588	1.6022	Increased		Solyc07g055100.4	1.7694	2.21666	Increased							Solyc08g077060.3	27.5862	1.82809	Increased
	Solyc10g081500.1	1.81805	2.47715	Increased		Solyc07g055180.3	3.458	1.7359	Increased							Solyc08g077100.3	9.75135	3.87197	Increased
	Solyc10g081730.2	16.141	1.05622	Increased		Solyc07g055230.4	9.51401	1.18217	Increased							Solyc08g077530.3	4.38046	1.48434	Increased
	Solyc10g081770.3	2.99175	1.06482	Increased		Solyc07g055250.3	7.81057	1.3096	Increased							Solyc08g077550.3	5.52614	1.04612	Increased
	Solyc10g082000.3	2.89857	2.00645	Increased		Solyc07g055330.3	2.79863	2.61347	Increased							Solyc08g077990.3	8.24535	1.33454	Increased
	Solyc10g083330.1	1.68995	1.83481	Increased		Solyc07g055340.3	2.58995	1.40155	Increased							Solyc08g078010.3	8.50614	1.46821	Increased
	Solyc10g083340.3	6.3672	1.52152	Increased		Solyc07g055740.1	2.52535	1.08149	Increased							Solyc08g078020.1	28.7937	2.97202	Increased
	Solyc10g083370.1	1.38996	1.28852	Increased		Solyc07g055870.4	1.59839	2.25166	Increased							Solyc08g078090.1	2.57787	1.06646	Increased
	Solyc10g083380.2	3.10615	1.18279	Increased		Solyc07g055990.3	2.28973	1.41521	Increased							Solyc08g078470.4	2.84157	1.09071	Increased
	Solyc10g083530.2	9.20034	2.5671	Increased		Solyc07g056160.4	3.18565	1.34871	Increased							Solyc08g078500.3	2.78429	1.06316	Increased
	Solyc10g083700.4	3.27351	2.81539	Increased		Solyc07g056230.3	1.54834	1.1353	Increased							Solyc08g078640.3	5.90944	3.46749	Increased
	Solyc10g083860.3	3.15638	2.40156	Increased		Solyc07g056250.3	5.21488	1.42523	Increased							Solyc08g078870.3	4.59667	2.91531	Increased
	Solyc10g084280.2	10.8616	1.02467	Increased		Solyc07g056270.3	9.14877	1.02381	Increased							Solyc08g078900.1	1.32584	1.56627	Increased
	Solyc10g084840.2	1.80526	1.28774	Increased		Solyc07g056310.3	3.21942	2.22187	Increased							Solyc08g078910.1	1.59317	4.70273	Increased
	Solyc10g084970.2	6.90223	1.15503	Increased		Solyc07g056320.4	3.65403	1.54579	Increased							Solyc08g078940.1	2.01375	4.60794	Increased
	Solyc10g085070.3	6.3733	1.24073	Increased		Solyc07g056360.1	3.91174	2.43913	Increased							Solyc08g079080.5	16.5954	2.77838	Increased
	Solyc10g085080.3	1.40538	1.15926	Increased		Solyc07g056530.3	1.82059	1.26486	Increased							Solyc08g079090.4	22.8525	2.18065	Increased
	Solyc10g085230.2	1.72904	4.98679	Increased		Solyc07g056640.1	17.4717	2.63665	Increased							Solyc08g079310.4	1.75838	2.77175	Increased
	Solyc10g085280.1	3.59761	2.69425	Increased		Solyc07g056650.4	9.10188	2.82616	Increased							Solyc08g079530.3	2.45466	1.53517	Increased
	Solyc10g085400.3	7.76416	1.11464	Increased		Solyc07g061750.4	2.07182	5.38825	Increased							Solyc08g079690.4	2.06089	1.13471	Increased
	Solyc10g085650.2	1.50089	2.44498	Increased		Solyc07g061760.3	3.8678	6.21115	Increased							Solyc08g079760.4	5.25591	1.41555	Increased
	Solyc10g085950.2	2.06175	1.13839	Increased		Solyc07g061940.4	20.597	1.02072	Increased							Solyc08g080050.4	11.9815	1.39602	Increased
	Solyc10g086150.2	8.14617	1.06512	Increased		Solyc07g061970.3	4.81571	1.04231	Increased							Solyc08g080140.4	20.497	1.42438	Increased
	Solyc10g086210.2	6.55176	1.19792	Increased		Solyc07g062130.3	28.5189	1.16834	Increased							Solyc08g080150.1	5.69052	1.52759	Increased
	Solyc10g086440.2	3.03197	4.17745	Increased		Solyc07g062140.3	5.06407	1.09182	Increased							Solyc08g080160.4	2.14563	2.11639	Increased
	Solyc10g086620.2	1.54645	4.29696	Increased		Solyc07g062210.4	6.38607	4.21618	Increased							Solyc08g080170.3	5.57779	2.17822	Increased
	Solyc10g086690.3	2.2065	1.91874	Increased		Solyc07g062543.1	16.2273	1.16944	Increased							Solyc08g080180.1	1.79035	2.18202	Increased
	Solyc10g005000.4	5.92785	1.36275	Increased		Solyc07g062560.3	4.20739	1.77212	Increased							Solyc08g080200.4	13.3001	1.10401	Increased
	Solyc11g005080.1	18.419	1.82083	Increased		Solyc07g062730.1	9.89474	3.04658	Increased							Solyc08g080280.3	1.77253	2.56313	Increased
	Solyc11g005350.2	1.86577	1.05725	Increased		Solyc07g062980.4	14.8044	1.76634	Increased							Solyc08g080320.3	7.86231	1.66541	Increased
	Solyc11g006200.2	4.88317	1.17603	Increased		Solyc07g063030.3	1.91451	1.36121	Increased							Solyc08g080400.2	13.4715	3.18035	Increased
	Solyc11g006230.3	1.68745	2.18376	Increased		Solyc07g063220.4	1.92712	1.0831	Increased							Solyc08g080890.3	13.2475	2.4009	Increased
	Solyc11g006250.2	23.4422	1.66848	Increased		Solyc07g063230.3	7.03474	1.11826	Increased							Solyc08g081535.1	3.7783	2.46167	Increased
	Solyc11g006590.2	4.26463	1.32057	Increased		Solyc07g063510.3	2.00509	3.25778	Increased							Solyc08g081620.4	7.74033	2.44862	Increased
	Solyc11g006650.3	2.08912	1.06762	Increased		Solyc07g063520.3	27.5818	1.22554	Increased							Solyc08g081890.4	13.0262	2.04553	Increased
	Solyc11g006785.1	6.74915	2.69385	Increased		Solyc07g063600.3	29.1289	1.73127	Increased							Solyc08g082070.3	14.7505	3.03153	Increased
	Solyc11g006940.3	1.8326	1.36866	Increased		Solyc07g063830.3	2.79189	2.18507	Increased							Solyc08g082120.2	5.48879	3.8279	Increased
	Solyc11g006990.2	10.9177	1.58259	Increased		Solyc07g063860.4	6.43993	1.47586	Increased							Solyc08g082130.3	1.96104	4.64884	Increased
	Solyc11g007190.2	2.09668	1.65615	Increased		Solyc07g063890.2	15.526	1.36415	Increased							Solyc08g082160.3	36.1681	2.33003	Increased
	Solyc11g008080.3	3.43325	1.46877	Increased		Solyc07g063920.3	1.53083	2.05258	Increased							Solyc08g082190.3	18.2914	1.36504	Increased
	Solyc11g008530.3	7.03882	1.62184	Increased		Solyc07g063950.3	1.93264	1.23915	Increased							Solyc08g082400.1	8.27317	1.60506	Increased
	Solyc11g008630.3	4.73883	1.39503	Increased		Solyc07g064050.3	1.9859	1.1067	Increased							Solyc08g082770.3	71.5853	3.26025	Increased
	Solyc11g010120.2	2.07818	1.89139	Increased		Solyc07g064160.3	5.34441	1.5895	Increased							Solyc08g083240.3	43.877	2.9325	Increased
	Solyc11g010260.3	1.38583	1.82712	Increased		Solyc07g064180.4	4.78515	3.2923	Increased							Solyc08g083270.3	6.9546	2.39363	Increased
	Solyc11g010360.3	1.31062	2.50294	Increased		Solyc07g064240.4	7.7281	2.20175	Increased							Solyc08g083320.4	84.7675	2.0799	Increased
	Solyc11g010370.1	1.85014	1.1592	Increased		Solyc07g064380.4	2.77245	1.8643	Increased							Solyc09g005260.4	20.8638	1.66262	Increased
	Solyc11g010920.3	2.96421	1.2799	Increased		Solyc07g064520.3	2.81682	1.19619	Increased							Solyc09g005880.1	2.397	1.76182	Increased
	Solyc11g011210.2	2.51396	1.00713	Increased		Solyc07g064810.3	2.99214	1.34696	Increased							Solyc09g005970.1	2.06266	3.64269	Increased
	Solyc11g011310.3	4.89799	2.46699	Increased		Solyc07g064970.4	19.7916	1.80469	Increased							Solyc09g007150.3	2.67022	1.37793	Increased
	Solyc11g011880.2	7.11225	2.24894	Increased		Solyc07g065090.2	34.0845	1.71034	Increased							Solyc09g007330.4	5.50124	1.4335	Increased
	Solyc11g012050.1	1.67291	1.42257	Increased		Solyc07g065110.1	1.33009	1.42937	Increased							Solyc09g007360.3	26.1196	1.9878	Increased
	Solyc11g012440.1	13.5298	1.00522	Increased		Solyc07g065130.3	1.39928	1.31245	Increased							Solyc09g007710.3	20.4999	2.34236	Increased
	Solyc11g012520.1	1.85006	1.02692	Increased		Solyc07g065380.4	9.89462	1.35427	Increased							Solyc09g007920.4	31.0956	1.59082	Increased
	Solyc11g012590.3	3.76183	1.2989	Increased		Solyc07g065410.1	15.2461	2.79422	Increased							Solyc09g007930.2	24.5907	1.27658	Increased
	Solyc11g013270.2	9.66685	1.29593	Increased		Solyc07g065610.1	1.69889	3.33308	Increased							Solyc09g008000.3	1.95344	1.71683	Increased
	Solyc11g013810.3	2.48101	1.33554	Increased		Solyc07g065745.1	1.33516	1.31684	Increased							Solyc09g008050.3	6.53825	1.17146	Increased
	Solyc11g017130.2	1.33869	1.84289	Increased		Solyc07g065840.2	39.2887	1.23875	Increased							Solyc09g008060.4	15.4334	2.21033	Increased
	Solyc11g017370.3	1.35022	1.81349	Increased		Solyc07g065880.4	2.42153	2.74319	Increased							Solyc09g008200.4	2.58157	1.01546	Increased
	Solyc11g018570.1	1.41834	9.72831	Increased		Solyc07g065920.4	6.97026	2.00788	Increased							Solyc09g008270.3	2.28966	1.36575	Increased
	Solyc11g018810.2	2.07802	1.37402	Increased		Solyc07g065970.1	2.06239	1.07645	Increased							Solyc09g008280.2	7.3644	2.09234	Increased
	Solyc11g019910.1	23.6906	2.44666	Increased		Solyc07g066040.1	3.36794	2.97232	Increased							Solyc09g008290.4	24.3815	1.86171	Increased
	Solyc11g020780.2	6.77648	1.00941	Increased		Solyc07g066050.4	3.18983	2.84414	Increased							Solyc09g008320.4	10.5055	1.65889	Increased
	Solyc11g020820.2	5.42985	1.40572	Increased		Solyc07g066180.2	2.33125	2.27174	Increased							Solyc09g008380.3	11.6892	2.04591	Increased
	Solyc11g020960.2	5.50541	1.10758	Increased		Solyc07g066410.4	9.48964	1.56692	Increased							Solyc09g008650.3	3.5481	1.47288	Increased
	Solyc11g021020.1	6.37811	1.72543	Increased		Solyc07g066640.3	1.84384	1.08661	Increased							Solyc09g008860.4	19.0823	2.86327	Increased
	Solyc11g027920.2	4.11744	6.50812	Increased		Solyc08g005000.4	4.79733	1.15853	Increased							Solyc09g009190.4	16.7776	1.11573	Increased
	Solyc11g028070.2	2.50775	3.95967	Increased		Solyc08g005380.2	1.7295	1.45154	Increased							Solyc09g009200.3	1.81014	4.40288	Increased
	Solyc11g045530.3	3.36224	2.38517	Increased		Solyc08g005540.2	1.7788	3.14677	Increased							Solyc09g009420.1	6.92141	3.86479	Increased
	Solyc11g045250.1	4.20773	1.15204	Increased		Solyc08g005930.1	3.86964	2.16253	Increased							Solyc09g009530.4	5.14046	1.43488	Increased
	Solyc11g044910.2	2.25343	4.26777	Increased		Solyc08g006030.4	4.8166	1.01767	Increased							Solyc09g009660.3	1.31324	1.12453	Increased
	Solyc11g044450.3	2.74617	1.56247	Increased		Solyc08g006520.1	12.6385	1.35983	Increased							Solyc09g009670.3	3.91104	6.2517	Increased
	Solyc11g040340.3	15.4682	4.34606	Increased		Solyc08g006710.3	3.05993	2.59644	Increased							Solyc09g009707.1	3.15567	4.67432	Increased
	Solyc11g040060.3	2.18992	1.25409	Increased		Solyc08g006730.1	3.34792	3.6276	Increased							Solyc09g009860.1	4.36332	2.12927	Increased
	Solyc11g056640.3	2.22101	1.6737	Increased		Solyc08g006790.4	2.815	3.63124	Increased							Solyc09g009900.4	4.17314	1.19278	Increased
	Solyc11g061700.2	2.80294	3.67081	Increased		Solyc08g006830.3	1.60204	1.22877	Increased							Solyc09g010060.3	7.95844	1.88856	Increased
	Solyc11g061720.1	13.2106	1.56213	Increased		Solyc08g006890.3	33.137	1.25897	Increased							Solyc09g010210.3	24.7963	1.68556	Increased
	Solyc11g064980.1	1.6939	3.05553	Increased		Solyc08g007150.1	1.37208	1.00019	Increased							Solyc09g010380.3	11.4705	1.37251	Increased
	Solyc11g065190.3	3.93878	1.49129	Increased		Solyc08g007240.4	2.8775	2.16597	Increased							Solyc09g010510.4	6.85253	1.06864	Increased
	Solyc11g065310.3	2.09872	1.38753	Increased		Solyc08g007375.1	3.40508	1.6243	Increased							Solyc09g010530.3	1.59926	4.29006	Increased
	Solyc11g065520.1	10.2645	1.88603	Increased		Solyc08g007570.4	3.82499	5.79449	Increased							Solyc09g010680.3	3.79857	1.03223	Increased
	Solyc11g065630.3	2.49765	3.34749	Increased		Solyc08g007805.1	1.77156	2.30643	Increased							Solyc09g010710.4	3.1594	1.87145	Increased
	Solyc11g065720.2	1.60939	2.0079	Increased		Solyc08g007940.4	1.61712	1.11019	Increased							Solyc09g010810.3	8.9069	2.45092	Increased
	Solyc11g066010.2	12.4075	3.39501	Increased		Solyc08g008020.1	2.31544	1.88937	Increased							Solyc09g011010.3	5.90668	1.66086	Increased
	Solyc11g066020.2	10.3535	1.02793	Increased		Solyc08g008240.3	1.83231	1.11645	Increased							Solyc09g011040.1	2.81029	1.94935	Increased
	Solyc11g066250.2	6.09421	2.6726	Increased		Solyc08g008420.3	3.59429	2.58513	Increased							Solyc09g150105.1	1.51036	1.5658	Increased
	Solyc11g066270.3	3.62857	4.9658	Increased		Solyc08g013720.4	1.47108	2.6124	Increased							Solyc09g011240.3	5.80582	1.03625	Increased
	Solyc11g066290.2	12.7347	1.10608	Increased		Solyc08g013910.4	1.57508	1.62183	Increased							Solyc09g011710.4	5.9098	1.3385	Increased
	Solyc11g066350.2	1.71568	1.62632	Increased		Solyc08g013950.1	3.905	6.00215	Increased							Solyc09g011750.3	5.14722	1.43764	Increased
	Solyc11g066590.2	4.26398	1.25138	Increased		Solyc08g014300.4	1.51487	1.14924	Increased							Solyc09g011810.3	12.8509	3.13999	Increased
	Solyc11g066840.3	15.2632	1.18046	Increased		Solyc08g014380.3	1.60994	2.76511	Increased							Solyc09g011820.4	1.78556	1.33489	Increased
	Solyc11g068360.1	3.80187	1.16434	Increased		Solyc08g015940.3	2.47076	2.90979	Increased							Solyc09g011860.4	5.67047	1.14533	Increased
	Solyc11g068880.2	1.85704	1.26562	Increased		Solyc08g016310.3	1.97222	1.21267	Increased							Solyc09g011960.2	1.30694	1.5388	Increased
	Solyc11g069093.1	7.17677	1.75851	Increased		Solyc08g016620.3	1.9039	4.53551	Increased							Solyc09g013160.3	3.18932	2.32656	Increased
	Solyc11g069190.2	33.8777	1.61823	Increased		Solyc08g044510.4	14.4091	3.82066	Increased							Solyc09g014520.3	38.9618	2.28321	Increased
	Solyc11g069330.1	21.0277	1.08162	Increased		Solyc08g044260.4	7.4138	2.08771	Increased							Solyc09g014525.1	5.74705	7.08162	Increased
	Solyc11g069580.2	2.27819	1.40976	Increased		Solyc08g042100.3	13.7297	3.37015	Increased							Solyc09g015170.4	20.1323	2.65951	Increased
	Solyc11g069730.1	1.48976	4.77701	Increased		Solyc08g042000.3	2.02912	1.54504	Increased							Solyc09g018010.3	6.29827	1.10271	Increased
	Solyc11g069850.3	5.44688	1.2216	Increased		Solyc08g029090.4	2.41139	1.12291	Increased							Solyc09g018500.3	2.36321	4.26845	Increased
	Solyc11g069890.3	9.11579	2.68201	Increased		Solyc08g028990.1	1.57846	1.1718	Increased							Solyc09g018760.2	2.57798	1.15903	Increased
	Solyc11g069940.1	4.55645	1.76068	Increased		Solyc08g059750.3	1.34337	4.09559	Increased							Solyc09g055900.4	1.31283	1.14522	Increased
	Solyc11g070080.1	1.43864	5.16161	Increased		Solyc08g059800.3	4.12872	1.06787	Increased							Solyc09g056170.3	3.25521	1.02381	Increased
	Solyc11g071730.3	3.60013	1.67729	Increased		Solyc08g061250.3	3.36791	2.18038	Increased							Solyc09g057630.3	15.6819	1.78466	Increased
	Solyc11g072110.2	8.91919	1.217	Increased		Solyc08g061560.3	15.2082	1.45727	Increased							Solyc09g057950.3	1.31062	1.35257	Increased
	Solyc11g072280.3	1.47903	1.00139	Increased		Solyc08g061640.1	1.34988	1.39788	Increased							Solyc09g059170.3	4.11552	1.07557	Increased
	Solyc11g072310.2	1.92165	3.91788	Increased		Solyc08g061910.4	1.453	1.08244	Increased							Solyc09g059440.1	4.49663	1.60061	Increased
	Solyc11g072623.1	2.38601	1.64837	Increased		Solyc08g061970.3	9.57769	1.71319	Increased							Solyc09g059630.3	2.07377	1.95913	Increased
	Solyc11g072630.2	1.61311	1.25494	Increased		Solyc08g062340.3	2.28901	5.35451	Increased							Solyc09g060110.4	9.98089	3.05214	Increased
	Solyc11g073120.2	3.81672	1.58469	Increased		Solyc08g062437.1	2.54229	3.61501	Increased							Solyc09g061250.4	2.74254	2.8212	Increased
	Solyc11g073130.2	8.42541	1.09121	Increased		Solyc08g062580.1	2.72423	3.77024	Increased							Solyc09g061260.2	6.86112	7.21843	Increased
	Solyc12g005020.2	11.2623	1.7376	Increased		Solyc08g062940.4	1.94258	3.95232	Increased							Solyc09g061633.1	2.97745	3.00583	Increased
	Solyc12g005030.3	11.1508	1.82956	Increased		Solyc08g063090.2	4.76519	3.06251	Increased							Solyc09g061637.1	2.69059	2.91449	Increased
	Solyc12g005040.2	5.91309	1.40787	Increased		Solyc08g065210.1	1.44129	4.63464	Increased							Solyc09g061715.1	2.03702	2.12815	Increased
	Solyc12g005230.3	2.28631	1.02919	Increased		Solyc08g065360.3	5.36619	1.00829	Increased							Solyc09g061860.4	10.8295	1.37951	Increased
	Solyc12g005250.2	2.09052	1.17576	Increased		Solyc08g065600.1	3.46243	6.35908	Increased							Solyc09g061930.4	5.64423	1.0196	Increased
	Solyc12g005350.2	5.16278	1.39653	Increased		Solyc08g065850.1	15.5241	2.64109	Increased							Solyc09g064247.1	2.26634	1.58465	Increased
	Solyc12g005480.2	1.96379	1.80654	Increased		Solyc08g065940.4	7.35875	1.24504	Increased							Solyc09g064500.3	10.8365	1.75563	Increased
	Solyc12g005700.2	3.64417	3.9802	Increased		Solyc08g066030.3	7.18089	1.21536	Increased							Solyc09g064520.3	3.60845	1.18295	Increased
	Solyc12g006020.1	2.72819	1.11669	Increased		Solyc08g066360.3	8.07995	1.79583	Increased							Solyc09g065180.3	9.93794	1.98041	Increased
	Solyc12g006140.2	10.4444	1.82809	Increased		Solyc08g066500.4	7.89304	2.80147	Increased							Solyc09g065240.3	4.17912	1.04032	Increased
	Solyc12g006230.3	3.1302	1.15052	Increased		Solyc08g066520.3	1.78925	1.1222	Increased							Solyc09g065300.4	2.12568	1.00541	Increased
	Solyc12g006560.3	1.77259	4.41042	Increased		Solyc08g066890.4	1.54369	4.8423	Increased							Solyc09g065320.3	2.85153	2.96296	Increased
	Solyc12g006570.2	4.88824	2.87462	Increased		Solyc08g067000.3	3.46469	2.32968	Increased							Solyc09g065570.4	1.93447	1.22427	Increased
	Solyc12g006630.2	1.49776	1.75518	Increased		Solyc08g067180.4	5.32549	2.74254	Increased							Solyc09g065620.3	12.07	9.21318	Increased
	Solyc12g006790.3	17.7118	3.79423	Increased		Solyc08g067510.1	6.34257	6.15656	Increased							Solyc09g065780.3	2.64933	1.86854	Increased
	Solyc12g006850.2	2.45756	3.46435	Increased		Solyc08g067530.1	3.36508	4.87868	Increased							Solyc09g065850.4	7.49131	1.38912	Increased
	Solyc12g007020.2	1.52556	1.73841	Increased		Solyc08g067620.2	5.58896	2.50186	Increased							Solyc09g065880.4	9.13208	1.55854	Increased
	Solyc12g007070.2	3.71018	1.37789	Increased		Solyc08g067950.3	47.5204	2.24457	Increased							Solyc09g065910.3	17.7719	1.34765	Increased
	Solyc12g007160.2	18.3027	3.02455	Increased		Solyc08g067970.3	7.68739	1.69028	Increased							Solyc09g072800.3	6.59262	1.87629	Increased
	Solyc12g007210.2	1.68861	2.19985	Increased		Solyc08g068150.4	6.9659	1.51644	Increased							Solyc09g072820.4	2.51155	1.22366	Increased
	Solyc12g007230.2	19.008	1.08698	Increased		Solyc08g068180.3	20.037	1.16825	Increased							Solyc09g074300.1	4.33457	1.48559	Increased
	Solyc12g008400.2	2.58863	1.42853	Increased		Solyc08g068420.3	1.31027	1.86724	Increased							Solyc09g074450.1	15.3498	2.59585	Increased
	Solyc12g008420.3	27.2591	1.43846	Increased		Solyc08g068690.1	2.16482	5.19141	Increased							Solyc09g074470.3	13.9833	3.54057	Increased
	Solyc12g008460.2	5.0268	1.21412	Increased		Solyc08g068800.4	3.62713	2.98214	Increased							Solyc09g074610.3	5.06296	2.1037	Increased
	Solyc12g008580.2	6.22296	1.27593	Increased		Solyc08g068960.3	7.83939	1.05674	Increased							Solyc09g074630.3	24.4763	4.04914	Increased
	Solyc12g008660.1	4.86353	2.27862	Increased		Solyc08g074240.3	13.6931	1.05391	Increased							Solyc09g075230.1	5.2359	1.21305	Increased
	Solyc12g008670.2	1.42281	2.51458	Increased		Solyc08g074970.1	7.19904	1.72316	Increased							Solyc09g075360.4	20.8742	1.89662	Increased
	Solyc12g008900.2	6.88406	3.9075	Increased		Solyc08g075030.3	1.76783	1.28404	Increased							Solyc09g075480.3	3.12405	1.06968	Increased
	Solyc12g009290.1	2.90474	3.6863	Increased		Solyc08g075080.3	3.64296	2.01685	Increased							Solyc09g075550.3	21.0203	3.49597	Increased
	Solyc12g009560.2	24.0611	1.68059	Increased		Solyc08g075090.4	14.1109	1.1286	Increased							Solyc09g075580.1	3.55648	1.69356	Increased
	Solyc12g009920.1	3.0471	5.31844	Increased		Solyc08g075400.3	3.70539	1.27732	Increased							Solyc09g075970.3	12.4921	1.42187	Increased
	Solyc12g009930.3	4.69322	1.48726	Increased		Solyc08g075490.4	4.07214	5.91052	Increased							Solyc09g082180.3	1.849	3.3758	Increased
	Solyc12g010310.2	1.43106	1.21014	Increased		Solyc08g075700.3	13.193	1.02782	Increased							Solyc09g082560.4	1.66831	1.06069	Increased
	Solyc12g010550.1	2.51612	3.03516	Increased		Solyc08g075790.4	1.31028	2.98944	Increased							Solyc09g082690.3	1.85305	2.57108	Increased
	Solyc12g010570.1	1.36667	1.61952	Increased		Solyc08g075920.4	1.64294	1.8745	Increased							Solyc09g082760.3	1.93122	1.45518	Increased
	Solyc12g011010.2	20.3759	1.87591	Increased		Solyc08g076170.1	2.25069	5.48097	Increased							Solyc09g082790.4	5.02477	1.42878	Increased
	Solyc12g011280.2	13.6319	1.19467	Increased		Solyc08g076300.3	5.06407	1.70365	Increased							Solyc09g082845.2	1.91628	3.49139	Increased
	Solyc12g011350.3	3.33117	2.51285	Increased		Solyc08g076430.3	2.5456	1.36652	Increased							Solyc09g082850.1	2.5273	3.80462	Increased
	Solyc12g013590.2	1.49175	1.83637	Increased		Solyc08g076460.3	9.60265	1.00821	Increased							Solyc09g082855.1	7.60282	3.3937	Increased
	Solyc12g013610.2	1.39159	2.10992	Increased		Solyc08g076730.4	25.1179	1.16121	Increased							Solyc09g083050.3	1.80564	1.04061	Increased
	Solyc12g013620.2	2.304	2.0735	Increased		Solyc08g076880.3	17.5218	1.43183	Increased							Solyc09g083100.1	2.2904	1.00367	Increased
	Solyc12g013710.2	8.345	2.17555	Increased		Solyc08g077060.3	12.2277	2.11963	Increased							Solyc09g083130.3	3.25156	1.01556	Increased
	Solyc12g014090.2	2.48793	1.1579	Increased		Solyc08g077100.3	6.87119	4.94768	Increased							Solyc09g083163.1	3.00965	2.86505	Increased
	Solyc12g014260.1	1.99307	2.51999	Increased		Solyc08g077110.4	1.71315	2.3613	Increased							Solyc09g083190.3	8.58464	2.82616	Increased
	Solyc12g014310.2	5.30366	1.45691	Increased		Solyc08g077120.2	2.40464	1.40352	Increased							Solyc09g083280.3	1.96697	1.06623	Increased
	Solyc12g014410.2	13.7412	1.47252	Increased		Solyc08g077140.1	6.10104	2.4034	Increased							Solyc09g083290.3	4.53072	5.41263	Increased
	Solyc12g014480.2	2.44743	1.49583	Increased		Solyc08g077380.4	2.33558	1.45174	Increased							Solyc09g084440.2	4.9671	3.10311	Increased
	Solyc12g014490.3	12.3175	1.36504	Increased		Solyc08g077550.3	8.21038	1.63788	Increased							Solyc09g084450.3	2.36763	2.07586	Increased
	Solyc12g017690.3	3.11227	1.06002	Increased		Solyc08g077720.3	19.7684	1.13738	Increased							Solyc09g089690.3	8.07635	1.39225	Increased
	Solyc12g019480.3	28.5556	2.74872	Increased		Solyc08g077850.2	3.10007	1.24749	Increased							Solyc09g090320.2	4.21261	2.09162	Increased
	Solyc12g019700.1	6.54673	1.73625	Increased		Solyc08g077940.2	3.70309	1.94935	Increased							Solyc09g090385.1	2.96799	1.96409	Increased
	Solyc12g019710.1	12.3242	1.65969	Increased		Solyc08g078300.4	2.76938	1.56467	Increased							Solyc09g090410.3	5.43105	1.22799	Increased
	Solyc12g019955.1	2.89986	5.696	Increased		Solyc08g078460.3	1.62278	1.71244	Increased							Solyc09g090510.3	17.9425	2.07766	Increased
	Solyc12g062690.2	6.00309	7.14947	Increased		Solyc08g078500.3	11.3164	2.89217	Increased							Solyc09g090530.4	2.41755	3.2227	Increased
	Solyc12g062840.1	8.70747	5.29449	Increased		Solyc08g078520.4	4.1005	2.26743	Increased							Solyc09g090550.3	1.32265	2.35905	Increased
	Solyc12g036267.1	4.06786	3.17073	Increased		Solyc08g078560.3	7.25727	1.97905	Increased							Solyc09g090570.2	2.84661	1.13684	Increased
	Solyc12g036470.2	12.3701	5.05724	Increased		Solyc08g078700.2	2.32739	1.76777	Increased							Solyc09g090620.1	5.05455	1.00162	Increased
	Solyc12g038520.3	6.06319	1.21291	Increased		Solyc08g078720.3	3.81068	2.30854	Increased							Solyc09g090670.3	4.53024	1.32323	Increased
	Solyc12g038580.2	2.0833	1.32974	Increased		Solyc08g079120.3	2.89538	2.12995	Increased							Solyc09g090680.3	13.935	1.97235	Increased
	Solyc12g039100.2	3.21307	1.21653	Increased		Solyc08g079150.1	1.94029	1.2155	Increased							Solyc09g091030.3	15.6863	1.48329	Increased
	Solyc12g040790.2	75.3347	3.40829	Increased		Solyc08g079310.4	2.75545	2.97275	Increased							Solyc09g091300.1	14.4118	2.38683	Increased
	Solyc12g042550.2	1.7719	1.80503	Increased		Solyc08g079420.3	1.75758	1.31604	Increased							Solyc09g091370.4	2.26486	1.09073	Increased
	Solyc12g042793.1	1.38599	1.93841	Increased		Solyc08g079430.3	26.5876	1.61183	Increased							Solyc09g091510.3	12.2785	1.37137	Increased
	Solyc12g042950.2	9.71505	1.10228	Increased		Solyc08g079460.3	5.65488	1.29886	Increased							Solyc09g091530.2	1.47886	4.6688	Increased
	Solyc12g044240.3	7.80734	1.23372	Increased		Solyc08g079600.3	2.24875	2.71306	Increased							Solyc09g091550.3	12.1837	7.06739	Increased
	Solyc12g044410.2	14.3951	1.05806	Increased		Solyc08g079760.4	1.49762	2.12031	Increased							Solyc09g091650.3	6.93269	1.16568	Increased
	Solyc12g044420.1	1.51409	1.58092	Increased		Solyc08g080040.4	5.10757	1.69986	Increased							Solyc09g091800.4	7.8271	2.23534	Increased
	Solyc12g044840.2	7.96901	2.34993	Increased		Solyc08g080140.4	19.562	1.41577	Increased							Solyc09g091920.3	1.83447	2.19078	Increased
	Solyc12g049255.1	4.78563	3.03602	Increased		Solyc08g080400.2	1.48521	3.61271	Increased							Solyc09g091960.3	6.03275	1.53272	Increased
	Solyc12g049440.3	1.33388	1.80699	Increased		Solyc08g080510.4	2.11385	1.12632	Increased							Solyc09g091970.4	3.51621	1.61286	Increased
	Solyc12g056410.2	13.1729	1.42931	Increased		Solyc08g080890.3	1.86089	3.01774	Increased							Solyc09g092510.3	4.49389	1.2045	Increased
	Solyc12g056600.3	1.69026	4.87879	Increased		Solyc08g081150.4	4.59434	1.78129	Increased							Solyc09g097860.4	5.40845	1.78677	Increased
	Solyc12g056610.3	3.21472	2.24548	Increased		Solyc08g081170.4	4.58346	1.93396	Increased							Solyc09g098060.3	10.6567	3.26014	Increased
	Solyc12g056730.1	1.7408	2.74167	Increased		Solyc08g081220.1	30.2943	3.76637	Increased							Solyc09g098290.3	13.3124	1.21264	Increased
	Solyc12g056810.2	1.36111	4.73698	Increased		Solyc08g081400.4	7.91717	1.28556	Increased							Solyc09g098540.3	20.289	1.13602	Increased
	Solyc12g056860.2	5.65087	1.35062	Increased		Solyc08g081450.4	3.92448	3.378	Increased							Solyc10g005340.3	5.87531	1.73235	Increased
	Solyc12g056930.2	22.6594	1.47763	Increased		Solyc08g081580.4	13.6174	1.0499	Increased							Solyc10g005470.3	2.94465	2.76874	Increased
	Solyc12g056950.2	2.95658	1.52547	Increased		Solyc08g081620.4	4.40556	2.03153	Increased							Solyc10g005740.3	2.08297	2.0158	Increased
	Solyc12g056960.2	2.57518	1.06769	Increased		Solyc08g081780.1	2.63037	1.88085	Increased							Solyc10g005870.4	2.35068	1.28355	Increased
	Solyc12g057040.2	5.66708	1.67069	Increased		Solyc08g081790.3	4.11293	2.26036	Increased							Solyc10g005960.1	10.7075	1.31883	Increased
	Solyc12g087870.2	1.97021	3.67086	Increased		Solyc08g081970.3	1.38998	1.38231	Increased							Solyc10g006230.3	37.9004	2.51004	Increased
	Solyc12g087940.2	23.2053	2.0077	Increased		Solyc08g082120.2	5.86525	2.90592	Increased							Solyc10g006530.4	3.89849	3.58231	Increased
	Solyc12g088690.2	3.05532	3.07405	Increased		Solyc08g082130.3	2.35629	4.2321	Increased							Solyc10g006860.4	4.65292	1.90556	Increased
	Solyc12g088700.1	1.32094	1.23391	Increased		Solyc08g082160.3	1.86581	1.04036	Increased							Solyc10g007690.3	30.9029	1.77175	Increased
	Solyc12g089240.2	1.60369	2.61184	Increased		Solyc08g082170.4	24.8539	1.61714	Increased							Solyc10g007710.3	1.31396	2.23126	Increased
	Solyc12g089385.1	1.35	4.71899	Increased		Solyc08g082190.3	162.079	2.76056	Increased							Solyc10g007830.1	24.5372	4.67279	Increased
	Solyc12g094640.3	8.18179	1.35378	Increased		Solyc08g082370.1	3.74374	1.01717	Increased							Solyc10g008020.3	6.24027	1.92987	Increased
	Solyc12g094650.3	1.51398	1.1879	Increased		Solyc08g082430.4	11.2135	1.01845	Increased							Solyc10g008200.4	3.75	1.36788	Increased
	Solyc12g094690.1	1.3519	1.02732	Increased		Solyc08g082630.3	10.2938	3.24474	Increased							Solyc10g008210.3	6.11387	2.97767	Increased
	Solyc12g094720.3	2.09492	1.13797	Increased		Solyc08g082650.2	2.51512	2.18704	Increased							Solyc10g008320.1	7.59652	1.41699	Increased
	Solyc12g095810.2	1.45118	1.22628	Increased		Solyc08g082660.2	6.49559	1.97031	Increased							Solyc10g008410.1	4.85093	1.05971	Increased
	Solyc12g095910.2	12.001	1.30654	Increased		Solyc08g082770.3	4.68758	3.64347	Increased							Solyc10g008520.3	4.93	1.0146	Increased
	Solyc12g096350.2	2.9953	2.61969	Increased		Solyc08g082820.4	32.9981	1.26165	Increased							Solyc10g008740.3	12.2621	1.33351	Increased
	Solyc12g096570.1	15.8309	4.55014	Increased		Solyc08g083120.3	17.0411	1.2797	Increased							Solyc10g008910.1	1.94572	1.82014	Increased
	Solyc12g096980.3	2.39658	1.54223	Increased		Solyc08g083210.3	8.5269	1.14066	Increased							Solyc10g009080.4	19.3611	2.77688	Increased
	Solyc12g098600.1	6.4212	1.67309	Increased		Solyc08g083320.4	29.8824	1.62685	Increased							Solyc10g009150.3	2.84199	1.31824	Increased
	Solyc12g098630.2	1.63516	1.22571	Increased		Solyc08g083350.4	4.75441	1.14425	Increased							Solyc10g009320.3	3.21796	2.39206	Increased
	Solyc12g099190.1	1.3562	1.44036	Increased		Solyc08g083370.4	2.75652	2.52713	Increased							Solyc10g009430.3	1.79529	1.29342	Increased
	Solyc12g099200.2	22.5345	2.25357	Increased		Solyc09g005180.4	1.57635	3.72034	Increased							Solyc10g009570.3	16.1893	1.66574	Increased
	Solyc12g099280.2	9.99798	1.88751	Increased		Solyc09g005260.4	7.19161	2.90759	Increased							Solyc10g009580.4	3.95562	2.36517	Increased
	Solyc12g099360.2	3.40362	1.60307	Increased		Solyc09g005290.1	1.40769	1.3173	Increased							Solyc10g011770.4	6.7783	1.10943	Increased
	Solyc12g099465.1	1.41844	1.09857	Increased		Solyc09g005610.4	4.7313	3.37062	Increased							Solyc10g011820.4	7.98462	1.04463	Increased
	Solyc12g099930.2	7.97971	1.36722	Increased		Solyc09g005630.3	1.33217	1.66318	Increased							Solyc10g018300.3	31.6644	2.2566	Increased
						Solyc09g005690.3	1.70022	1.08914	Increased							Solyc10g018780.3	12.07	1.30352	Increased
						Solyc09g005720.3	26.9095	1.198	Increased							Solyc10g018813.1	3.57014	2.14098	Increased
						Solyc09g005740.3	5.42936	1.08821	Increased							Solyc10g024360.2	4.32704	2.35942	Increased
						Solyc09g005745.1	1.63106	4.88859	Increased							Solyc10g044520.3	18.9818	2.01281	Increased
						Solyc09g007060.2	3.99311	1.10003	Increased							Solyc10g044680.2	2.9479	5.67228	Increased
						Solyc09g007140.4	8.86485	3.88575	Increased							Solyc10g046920.1	10.3152	3.63656	Increased
						Solyc09g007260.4	3.09042	1.64065	Increased							Solyc10g047240.2	1.53119	1.31982	Increased
						Solyc09g007360.3	7.99913	2.17231	Increased							Solyc10g047530.2	2.73058	3.51391	Increased
						Solyc09g007380.3	2.37051	2.61973	Increased							Solyc10g049580.2	2.09602	1.82105	Increased
						Solyc09g007420.4	8.70803	2.76773	Increased							Solyc10g050105.1	4.18579	3.23996	Increased
						Solyc09g007430.1	3.09443	1.82158	Increased							Solyc10g050110.1	6.89047	1.09978	Increased
						Solyc09g007440.3	5.33413	1.70671	Increased							Solyc10g050323.1	7.29624	2.15884	Increased
						Solyc09g007460.4	3.30311	1.00626	Increased							Solyc10g050325.2	10.605	2.54546	Increased
						Solyc09g007470.2	2.21338	1.23448	Increased							Solyc10g050440.2	4.95417	1.09577	Increased
						Solyc09g007510.3	2.56817	2.58036	Increased							Solyc10g051030.2	2.36265	1.06198	Increased
						Solyc09g007660.1	2.09667	4.05627	Increased							Solyc10g052490.2	16.2312	2.00975	Increased
						Solyc09g007710.3	3.45541	3.17804	Increased							Solyc10g054280.2	3.06255	1.05429	Increased
						Solyc09g007890.1	1.40773	4.63744	Increased							Solyc10g055240.2	7.48411	2.45866	Increased
						Solyc09g007910.4	6.21462	1.33219	Increased							Solyc10g055250.1	2.08068	2.80636	Increased
						Solyc09g007920.4	43.8756	2.22292	Increased							Solyc10g055390.2	3.71141	2.04341	Increased
						Solyc09g007930.2	13.5599	2.21272	Increased							Solyc10g074550.3	2.32901	5.23809	Increased
						Solyc09g007980.1	7.94082	2.34207	Increased							Solyc10g074720.3	8.30871	2.17498	Increased
						Solyc09g008170.3	2.45644	4.64682	Increased							Solyc10g075070.3	3.86996	2.35478	Increased
						Solyc09g008270.3	1.45099	1.66682	Increased							Solyc10g076510.2	45.5325	1.93473	Increased
						Solyc09g008290.4	22.4201	1.13946	Increased							Solyc10g076720.2	3.23451	3.75339	Increased
						Solyc09g008320.4	17.5727	3.36966	Increased							Solyc10g076740.3	5.85921	2.63234	Increased
						Solyc09g008530.3	4.13019	1.56783	Increased							Solyc10g076820.2	1.49267	3.16901	Increased
						Solyc09g008800.3	22.5991	1.01223	Increased							Solyc10g076830.2	2.11504	5.09694	Increased
						Solyc09g008860.4	1.56227	3.01415	Increased							Solyc10g076880.2	1.40403	1.52696	Increased
						Solyc09g008970.1	2.88084	1.82671	Increased							Solyc10g076900.3	4.64582	4.37063	Increased
						Solyc09g009280.1	1.55083	4.1947	Increased							Solyc10g077080.3	3.42437	3.39658	Increased
						Solyc09g009380.3	3.94166	1.09881	Increased							Solyc10g077120.3	22.844	1.88742	Increased
						Solyc09g009930.2	1.61392	3.81323	Increased							Solyc10g078170.3	3.90412	2.55964	Increased
						Solyc09g010090.5.1	1.40296	1.13605	Increased							Solyc10g078250.1	7.93882	3.44132	Increased
						Solyc09g010210.3	10.2244	1.95437	Increased							Solyc10g078330.2	9.64188	3.76692	Increased
						Solyc09g010390.2	1.76983	1.29533	Increased							Solyc10g078530.2	52.9364	2.19223	Increased
						Solyc09g010510.4	3.53662	1.28086	Increased							Solyc10g078580.1	11.8128	3.0743	Increased
						Solyc09g010530.3	51.0626	5.3606	Increased							Solyc10g078600.3	1.58416	1.0055	Increased
						Solyc09g010995.1	13.8863	2.206	Increased							Solyc10g078700.3	8.97364	1.24928	Increased
						Solyc09g150105.1	12.2167	1.88097	Increased							Solyc10g079140.2	9.81833	1.04319	Increased
						Solyc09g011170.3	19.5752	1.1549	Increased							Solyc10g079170.2	13.3608	2.44595	Increased
						Solyc09g011850.4	2.64107	1.51035	Increased							Solyc10g079520.1	1.62558	2.94602	Increased
						Solyc09g011960.2	9.82089	2.19615	Increased							Solyc10g079730.3	7.14982	1.9336	Increased
						Solyc09g013150.4	1.98002	1.52669	Increased							Solyc10g079870.3	1.64645	1.84482	Increased
						Solyc09g014240.4	10.4588	1.72733	Increased							Solyc10g080150.2	9.56847	1.54864	Increased
						Solyc09g014490.4	3.51504	2.00426	Increased							Solyc10g080360.1	13.1134	2.60087	Increased
						Solyc09g014525.1	59.4899	4.73681	Increased							Solyc10g080400.2	3.23792	2.04724	Increased
						Solyc09g014610.4	2.14221	1.99375	Increased							Solyc10g080430.1	2.0728	1.23921	Increased
						Solyc09g015000.4	3.26823	1.49298	Increased							Solyc10g080500.2	11.1405	1.35665	Increased
						Solyc09g015080.3	10.5965	1.44227	Increased							Solyc10g080690.2	4.02859	1.02969	Increased
						Solyc09g015170.4	1.36055	1.27439	Increased							Solyc10g080950.2	6.02586	2.24514	Increased
						Solyc09g015350.4	1.73258	1.06634	Increased							Solyc10g081700.3	2.78483	1.18819	Increased
						Solyc09g015520.3	10.5887	2.48622	Increased							Solyc10g081730.2	11.7788	1.35324	Increased
						Solyc09g018440.2	5.49986	1.95208	Increased							Solyc10g081770.3	2.53495	1.1183	Increased
						Solyc09g042660.4	3.66193	2.85105	Increased							Solyc10g082000.3	3.49764	2.39408	Increased
						Solyc09g048980.4	3.46822	1.79047	Increased							Solyc10g083310.2	4.32612	1.77131	Increased
						Solyc09g055250.3	2.27832	5.58059	Increased							Solyc10g083530.2	4.3644	1.57123	Increased
						Solyc09g056170.3	1.39699	1.00721	Increased							Solyc10g083670.3	2.69215	2.37518	Increased
						Solyc09g057650.3	14.7637	1.04744	Increased							Solyc10g083940.1	1.45846	1.45543	Increased
						Solyc09g057950.3	3.11125	2.20706	Increased							Solyc10g084250.1	7.145	1.58336	Increased
						Solyc09g059670.4	2.22078	1.03514	Increased							Solyc10g084290.2	6.29798	1.68122	Increased
						Solyc09g059710.2	2.28373	5.35168	Increased							Solyc10g084320.3	17.4448	2.67995	Increased
						Solyc09g059990.1	1.58201	2.06618	Increased							Solyc10g084430.2	1.70479	4.5383	Increased
						Solyc09g060110.4	17.9539	3.98551	Increased							Solyc10g084840.2	3.21821	3.19461	Increased
						Solyc09g061260.2	4.91605	2.9899	Increased							Solyc10g084980.3	2.36245	4.82197	Increased
						Solyc09g061890.3	25.7413	1.30626	Increased							Solyc10g085020.3	18.3792	1.19809	Increased
						Solyc09g061930.4	2.23873	1.54362	Increased							Solyc10g085030.1	2.13254	1.60435	Increased
						Solyc09g064247.1	11.225	3.15447	Increased							Solyc10g085230.2	9.57694	1.72941	Increased
						Solyc09g064520.3	9.11761	1.4014	Increased							Solyc10g085280.1	6.34163	1.54786	Increased
						Solyc09g064820.1	3.13416	5.87772	Increased							Solyc10g085330.2	1.58697	1.0106	Increased
						Solyc09g065240.3	7.71314	1.25644	Increased							Solyc10g085550.3	23.5074	1.45139	Increased
						Solyc09g065330.3	18.8104	1.09741	Increased							Solyc10g086100.2	1.97927	1.04135	Increased
						Solyc09g065590.3	1.42503	1.7827	Increased							Solyc10g086170.1	2.74004	1.14023	Increased
						Solyc09g065780.3	10.3707	3.72001	Increased							Solyc10g086340.1	10.2222	2.36186	Increased
						Solyc09g065800.4	34.9767	1.44284	Increased							Solyc10g086430.3	2.12373	1.88029	Increased
						Solyc09g065840.3	2.6378	1.21659	Increased							Solyc10g086530.1	5.14454	4.82166	Increased
						Solyc09g066150.2	18.1866	2.27119	Increased							Solyc10g086580.2	22.7134	2.0764	Increased
						Solyc09g066290.3	1.5644	1.19344	Increased							Solyc10g086640.3	11.9248	1.78845	Increased
						Solyc09g066430.3	20.1494	1.24123	Increased							Solyc10g086650.1	10.4264	2.30551	Increased
						Solyc09g072610.3	1.80682	1.10314	Increased							Solyc10g086760.2	18.0518	1.27248	Increased
						Solyc09g072660.4	3.67439	1.14828	Increased							Solyc10g005000.4	6.64293	2.37001	Increased
						Solyc09g072750.2	1.46928	1.74143	Increased							Solyc10g005050.3	26.8412	1.97173	Increased
						Solyc09g072820.4	34.758	2.24196	Increased							Solyc11g005090.2	5.17146	1.08016	Increased
						Solyc09g072865.1	19.9565	1.07521	Increased							Solyc11g005150.3	20.3004	2.54932	Increased
						Solyc09g074080.3	2.2486	1.89579	Increased							Solyc11g005190.3	1.66822	2.38788	Increased
						Solyc09g074090.3	3.84772	2.02037	Increased							Solyc11g005320.1	1.5574	4.20115	Increased
						Solyc09g074430.4	1.66527	2.77345	Increased							Solyc11g005820.1	3.10741	1.58383	Increased
						Solyc09g075030.3	8.0444	1.58209	Increased							Solyc11g006020.2	3.07344	1.32456	Increased
						Solyc09g075290.3	16.8104	1.33624	Increased							Solyc11g006250.2	15.5537	2.31448	Increased
						Solyc09g075350.4	52.7854	4.42062	Increased							Solyc11g006420.2	3.21897	1.08402	Increased
						Solyc09g075360.4	20.8147	2.58865	Increased							Solyc11g006430.1	1.33576	2.22701	Increased
						Solyc09g075580.1	2.44224	1.1964	Increased							Solyc11g006590.2	11.557	2.43151	Increased
						Solyc09g075630.1	2.34274	2.38136	Increased							Solyc11g006640.3	3.93839	1.39082	Increased
						Solyc09g075790.3	2.3447	1.07578	Increased							Solyc11g006650.3	2.26634	1.08713	Increased
						Solyc09g075810.3	14.1777	3.28587	Increased							Solyc11g006785.1	12.0964	2.13951	Increased
						Solyc09g075900.3	20.4909	2.87235	Increased							Solyc11g006990.2	13.6322	1.67147	Increased
						Solyc09g075950.1	1.41388	1.29983	Increased							Solyc11g007540.2	9.41682	2.6814	Increased
						Solyc09g075960.1	4.57797	1.69217	Increased							Solyc11g007900.3	13.0756	1.20328	Increased
						Solyc09g075970.3	1.79574	1.73747	Increased							Solyc11g007930.1	4.70922	1.36589	Increased
						Solyc09g075980.3	2.25616	2.27241	Increased							Solyc11g007940.2	1.99248	1.02885	Increased
						Solyc09g082080.1	2.18249	1.7241	Increased							Solyc11g007990.2	15.3547	1.40964	Increased
						Solyc09g082820.3	8.26747	2.41805	Increased							Solyc11g008080.3	3.80334	2.20747	Increased
						Solyc09g082830.4	21.4043	1.73676	Increased							Solyc11g008140.3	3.24162	2.00663	Increased
						Solyc09g083030.1	8.46907	1.27195	Increased							Solyc11g008620.2	12.7532	1.37136	Increased
						Solyc09g083080.4	17.0353	1.54616	Increased							Solyc11g008680.2	4.50348	1.14448	Increased
						Solyc09g083290.3	9.96472	4.73561	Increased							Solyc11g009020.2	6.19709	2.9675	Increased
						Solyc09g089670.3	13.3668	1.34564	Increased							Solyc11g010340.2	3.3529	3.92827	Increased
						Solyc09g089740.3	2.1726	2.88594	Increased							Solyc11g010370.1	1.81086	1.78392	Increased
						Solyc09g089750.1	1.41438	4.60141	Increased							Solyc11g010440.3	2.36948	1.81192	Increased
						Solyc09g089860.4	1.93409	3.54886	Increased							Solyc11g010460.3	5.70409	1.44763	Increased
						Solyc09g089890.1	2.65135	1.45868	Increased							Solyc11g010620.3	3.88607	2.92283	Increased
						Solyc09g090020.4	6.10509	1.08046	Increased							Solyc11g010760.1	5.41405	2.5349	Increased
						Solyc09g090090.2	1.7546	4.9713	Increased							Solyc11g010780.1	1.50876	2.07567	Increased
						Solyc09g090350.3	4.65754	1.02802	Increased							Solyc11g010810.1	15.8828	1.3561	Increased
						Solyc09g090360.3	3.65467	1.859	Increased							Solyc11g010920.3	12.4355	1.9051	Increased
						Solyc09g090400.4	3.74175	2.59192	Increased							Solyc11g010990.3	4.15596	5.16136	Increased
						Solyc09g090550.3	6.2529	2.90787	Increased							Solyc11g011000.2	6.74619	2.29846	Increased
						Solyc09g090590.4	1.97795	4.58227	Increased							Solyc11g011020.2	8.60234	1.04545	Increased
						Solyc09g090610.3	9.35634	1.43408	Increased							Solyc11g011170.2	7.00803	1.06806	Increased
						Solyc09g090680.3	3.68469	1.56027	Increased							Solyc11g011210.2	4.99895	2.21623	Increased
						Solyc09g090740.4	4.71426	1.11873	Increased							Solyc11g011260.1	25.1124	1.06659	Increased
						Solyc09g090900.4	1.44164	4.27418	Increased							Solyc11g011370.2	4.38868	1.33788	Increased
						Solyc09g090910.3	3.82767	2.65245	Increased							Solyc11g011580.2	2.09279	2.05612	Increased
						Solyc09g090980.3	46.5984	2.05391	Increased							Solyc11g012020.2	12.3969	2.14391	Increased
						Solyc09g091010.3	3.20884	1.07697	Increased							Solyc11g012040.2	6.33455	1.63959	Increased
						Solyc09g091180.3	13.1432	1.29041	Increased							Solyc11g012200.3	2.59369	2.3019	Increased
						Solyc09g091400.4	2.89481	1.25992	Increased							Solyc11g012220.1	5.02406	2.15766	Increased
						Solyc09g091430.4	38.4063	1.76234	Increased							Solyc11g012320.3	11.1924	1.45994	Increased
						Solyc09g091510.3	2.29063	1.02815	Increased							Solyc11g012325.1	7.28334	1.68018	Increased
						Solyc09g091550.3	15.6035	1.20937	Increased							Solyc11g012360.2	4.62179	1.01192	Increased
						Solyc09g091690.1	2.80454	1.13956	Increased							Solyc11g012580.2	1.54114	1.6683	Increased
						Solyc09g091800.4	8.67537	4.12857	Increased							Solyc11g012590.3	2.78156	1.35675	Increased
						Solyc09g091883.1	1.38113	4.59923	Increased							Solyc11g012610.2	9.57898	2.24961	Increased
						Solyc09g091960.3	3.32006	2.85614	Increased							Solyc11g012870.2	9.9998	1.0023	Increased
						Solyc09g092020.4	1.95368	2.70502	Increased							Solyc11g012950.2	1.41948	1.98633	Increased
						Solyc09g092080.4	6.38663	1.9904	Increased							Solyc11g013500.1	1.82434	2.14061	Increased
						Solyc09g092090.4	7.73609	1.49961	Increased							Solyc11g013890.1	1.31015	1.10901	Increased
						Solyc09g092235.1	1.88446	1.52497	Increased							Solyc11g017130.2	1.38788	2.07611	Increased
						Solyc09g092270.3	5.50639	1.94358	Increased							Solyc11g017390.2	1.51036	1.68766	Increased
						Solyc09g092320.3	2.93881	1.92634	Increased							Solyc11g017440.3	12.288	3.85408	Increased
						Solyc09g092350.1	1.78925	1.2621	Increased							Solyc11g018500.3	3.93412	1.39301	Increased
						Solyc09g092670.3	4.90525	1.80367	Increased							Solyc11g020960.2	3.99982	2.00183	Increased
						Solyc09g097780.2	1.34335	1.52451	Increased							Solyc11g020990.3	7.32147	1.98872	Increased
						Solyc09g097860.4	1.52957	1.9283	Increased							Solyc11g021365.2	2.93167	2.40284	Increased
						Solyc09g098050.2	4.7491	2.9844	Increased							Solyc11g022590.1	1.61853	1.79574	Increased
						Solyc09g098060.3	2.16859	3.35105	Increased							Solyc11g027920.2	5.67	6.95517	Increased
						Solyc09g098180.4	9.56833	1.82159	Increased							Solyc11g045675.1	2.45049	5.31196	Increased
						Solyc09g098270.4	2.87435	1.24738	Increased							Solyc11g045530.3	1.53749	1.11334	Increased
						Solyc09g098360.4	19.9121	1.07391	Increased							Solyc11g042950.1	9.17299	1.31751	Increased
						Solyc10g005280.1	3.11654	1.13077	Increased							Solyc11g042850.2	1.62988	1.84599	Increased
						Solyc10g005610.2	4.3424	1.99968	Increased							Solyc11g042820.2	1.55211	3.59427	Increased
						Solyc10g005740.3	2.70166	2.27401	Increased							Solyc11g042640.2	5.23629	1.04703	Increased
						Solyc10g005820.3	2.02473	1.03079	Increased							Solyc11g040340.3	3.07715	1.68364	Increased
						Solyc10g005950.3	4.92093	1.77219	Increased							Solyc11g040040.2	3.85154	1.1083	Increased
						Solyc10g005960.1	12.5419	1.77997	Increased							Solyc11g061700.2	7.00382	3.27451	Increased
						Solyc10g006070.3	20.8042	1.10826	Increased							Solyc11g061720.1	1.80482	1.62541	Increased
						Solyc10g006110.3	2.08985	1.48409	Increased							Solyc11g065190.3	9.39797	1.77694	Increased
						Solyc10g006120.2	6.73113	2.48464	Increased							Solyc11g065360.2	9.45486	2.4906	Increased
						Solyc10g006500.4	7.03474	2.42339	Increased							Solyc11g065520.1	9.39021	3.34191	Increased
						Solyc10g006580.3	15.1491	1.14101	Increased							Solyc11g065760.2	2.33396	1.41264	Increased
						Solyc10g006640.3	3.01582	2.25358	Increased							Solyc11g065830.2	11.9357	1.30904	Increased
						Solyc10g006800.4	16.5073	5.56826	Increased							Solyc11g066000.1	1.46897	1.54967	Increased
						Solyc10g006860.4	12.6648	1.78475	Increased							Solyc11g066010.2	1.81013	1.24384	Increased
						Solyc10g006920.3	3.00184	2.90867	Increased							Solyc11g066270.3	2.07107	1.30804	Increased
						Solyc10g007073.1	5.54465	1.07973	Increased							Solyc11g066350.2	5.1259	2.97519	Increased
						Solyc10g007270.4	2.36899	1.85337	Increased							Solyc11g066410.2	12.3062	1.41435	Increased
						Solyc10g007280.4	5.16994	1.85041	Increased							Solyc11g066430.2	4.33797	2.04595	Increased
						Solyc10g007820.3	5.03014	3.24877	Increased							Solyc11g066590.2	1.68148	1.39766	Increased
						Solyc10g007980.3	22.8496	1.2987	Increased							Solyc11g066660.3	3.05315	1.06173	Increased
						Solyc10g008130.3	10.2646	1.5987	Increased							Solyc11g066670.1	4.02666	1.71925	Increased
						Solyc10g008160.3	3.30187	2.20116	Increased							Solyc11g066680.1	5.78926	1.21182	Increased
						Solyc10g008180.2	10.0173	3.45956	Increased							Solyc11g066880.2	1.31356	1.82209	Increased
						Solyc10g008440.3	6.82853	7.10712	Increased							Solyc11g066930.1	4.64307	2.00708	Increased
						Solyc10g008600.3	3.19389	1.11364	Increased							Solyc11g066950.2	44.9299	4.48273	Increased
						Solyc10g008650.2	2.24202	3.03788	Increased							Solyc11g067270.1	1.62261	3.34704	Increased
						Solyc10g008780.1	2.09716	5.13647	Increased							Solyc11g068360.1	1.55566	1.04181	Increased
						Solyc10g009010.4	1.5303	1.17566	Increased							Solyc11g068515.1	10.4157	1.48928	Increased
						Solyc10g009070.3	10.4533	1.28251	Increased							Solyc11g068820.3	9.97666	1.07868	Increased
						Solyc10g009090.3	1.40749	1.99429	Increased							Solyc11g068880.2	44.4946	2.42524	Increased
						Solyc10g009365.1	1.50455	2.63033	Increased							Solyc11g069190.2	26.3954	1.85192	Increased
						Solyc10g009380.3	2.02873	1.01809	Increased							Solyc11g069240.2	2.79332	3.72433	Increased
						Solyc10g009410.1	1.75284	2.46856	Increased							Solyc11g069250.2	6.6635	2.67314	Increased
						Solyc10g009480.4	1.3763	2.35603	Increased							Solyc11g069330.1	26.857	1.51727	Increased
						Solyc10g017590.3	1.55475	4.74452	Increased							Solyc11g069420.2	2.65146	1.99871	Increased
						Solyc10g019190.2	3.2816	5.84486	Increased							Solyc11g069590.2	22.1199	2.55222	Increased
						Solyc10g039210.4	2.28704	2.71841	Increased							Solyc11g069810.3	4.26493	1.14699	Increased
						Solyc10g039290.2	39.2523	1.49994	Increased							Solyc11g069940.1	8.61521	1.65168	Increased
						Solyc10g061970.2	1.33272	1.94984	Increased							Solyc11g071290.2	2.64462	1.98556	Increased
						Solyc10g045310.2	4.05666	2.0254	Increased							Solyc11g071300.2	4.50623	2.67754	Increased
						Solyc10g047040.3	2.04772	1.33944	Increased							Solyc11g071520.2	1.30842	1.93448	Increased
						Solyc10g047120.2	3.08529	1.04212	Increased							Solyc11g071640.3	9.12468	1.01945	Increased
						Solyc10g047240.2	3.93462	1.22439	Increased							Solyc11g071730.3	13.0262	2.88791	Increased
						Solyc10g047660.1	2.49806	1.96089	Increased							Solyc11g071820.3	4.33169	1.21497	Increased
						Solyc10g049570.3	2.19791	1.54139	Increased							Solyc11g072080.1	2.68992	1.34598	Increased
						Solyc10g049660.2	1.6858	5.03655	Increased							Solyc11g072110.2	12.9364	1.88841	Increased
						Solyc10g050323.1	9.41423	2.13446	Increased							Solyc11g072120.2	13.9653	1.33408	Increased
						Solyc10g050325.2	16.247	2.43653	Increased							Solyc11g072310.2	8.18111	2.28773	Increased
						Solyc10g053910.3	1.82453	2.05342	Increased							Solyc11g072470.3	1.91273	3.97332	Increased
						Solyc10g054280.2	2.81872	1.25198	Increased							Solyc11g072630.2	6.55048	2.34742	Increased
						Solyc10g054770.1	11.298	3.07992	Increased							Solyc11g072710.3	18.4984	1.2005	Increased
						Solyc10g054840.2	4.74254	3.95627	Increased							Solyc11g072840.1	6.04667	1.48499	Increased
						Solyc10g054860.2	3.09099	1.04825	Increased							Solyc11g072860.2	2.14878	1.60331	Increased
						Solyc10g054910.1	10.3064	1.51609	Increased							Solyc11g072870.1	3.58408	5.99458	Increased
						Solyc10g055200.1	3.66554	2.73525	Increased							Solyc12g005030.3	7.90081	1.45979	Increased
						Solyc10g055240.2	12.0028	3.03432	Increased							Solyc12g005040.2	5.08605	1.26565	Increased
						Solyc10g055470.2	1.63833	1.51252	Increased							Solyc12g005250.2	15.5733	2.74801	Increased
						Solyc10g055780.1	5.09223	4.14489	Increased							Solyc12g005260.1	1.44754	2.19591	Increased
						Solyc10g055790.1	1.74562	4.38815	Increased							Solyc12g005400.3	9.34388	1.01899	Increased
						Solyc10g055800.2	2.4135	1.51195	Increased							Solyc12g005430.1	1.99964	1.71927	Increased
						Solyc10g055810.2	30.1892	4.38652	Increased							Solyc12g005480.2	7.06998	3.56748	Increased
						Solyc10g074560.2	3.16341	1.79044	Increased							Solyc12g005630.2	5.55793	1.08006	Increased
						Solyc10g075070.3	2.47202	3.2493	Increased							Solyc12g005670.2	2.08201	4.63292	Increased
						Solyc10g075110.2	5.29873	1.27642	Increased							Solyc12g005700.2	2.37516	2.2224	Increased
						Solyc10g075150.2	1.94559	2.0476	Increased							Solyc12g005750.1	2.21079	1.55956	Increased
						Solyc10g076510.2	11.9745	1.49354	Increased							Solyc12g005760.2	12.3513	1.49178	Increased
						Solyc10g076570.2	2.36324	3.00723	Increased							Solyc12g006020.1	2.16286	3.59446	Increased
						Solyc10g076710.3	8.55011	1.03156	Increased							Solyc12g006140.2	9.64603	5.16331	Increased
						Solyc10g076740.3	5.69163	2.96823	Increased							Solyc12g006270.2	1.36107	1.54397	Increased
						Solyc10g076880.2	4.79332	3.31908	Increased							Solyc12g006460.2	12.4459	1.33177	Increased
						Solyc10g076900.3	3.02494	1.6085	Increased							Solyc12g006470.2	17.3464	1.54097	Increased
						Solyc10g077060.3	1.75536	1.39158	Increased							Solyc12g006570.2	13.7585	7.81674	Increased
						Solyc10g077130.1	2.86924	1.44081	Increased							Solyc12g006590.3	3.44296	5.87094	Increased
						Solyc10g078320.2	2.10239	1.75371	Increased							Solyc12g006973.1	1.88751	1.11102	Increased
						Solyc10g078370.2	2.64589	1.79854	Increased							Solyc12g007020.2	8.70002	2.8764	Increased
						Solyc10g078540.3	8.72197	1.78394	Increased							Solyc12g007160.2	17.555	1.93704	Increased
						Solyc10g078600.3	66.5974	2.15075	Increased							Solyc12g008380.1	2.12568	4.04571	Increased
						Solyc10g078620.1	28.2243	1.32624	Increased							Solyc12g008460.2	12.4823	1.60499	Increased
						Solyc10g078630.2	41.4809	1.42585	Increased							Solyc12g008490.2	5.54398	1.44268	Increased
						Solyc10g078680.3	2.60575	2.11195	Increased							Solyc12g008680.3	6.52382	2.23271	Increased
						Solyc10g078700.3	6.57205	2.84328	Increased							Solyc12g008980.3	5.67	2.04292	Increased
						Solyc10g078740.2	28.9911	2.25134	Increased							Solyc12g150101.1	26.9831	2.75941	Increased
						Solyc10g078750.2	5.69469	1.09636	Increased							Solyc12g009070.1	2.16651	3.00362	Increased
						Solyc10g078770.2	1.54274	4.88268	Increased							Solyc12g009200.2	1.3882	2.73901	Increased
						Solyc10g078860.2	5.26851	1.54528	Increased							Solyc12g009270.1	9.76205	2.17232	Increased
						Solyc10g078940.2	2.895	1.36137	Increased							Solyc12g009300.3	75.0007	1.86889	Increased
						Solyc10g078960.2	41.019	1.33649	Increased							Solyc12g009490.3	4.22345	4.58348	Increased
						Solyc10g079170.2	2.08954	1.16715	Increased							Solyc12g009600.2	8.41858	1.72656	Increased
						Solyc10g079310.2	14.4373	2.54186	Increased							Solyc12g009650.2	134.136	4.9069	Increased
						Solyc10g079410.2	4.75024	1.18366	Increased							Solyc12g009800.3	24.2636	2.3896	Increased
						Solyc10g079430.2	5.24755	1.00003	Increased							Solyc12g009820.2	14.5524	1.44982	Increased
						Solyc10g080070.3	2.85463	2.12057	Increased							Solyc12g009920.1	15.2786	3.4088	Increased
						Solyc10g080240.1	2.25092	1.47927	Increased							Solyc12g009930.3	7.82418	2.00792	Increased
						Solyc10g080350.3	5.48648	1.13713	Increased							Solyc12g009940.2	5.02108	1.04347	Increased
						Solyc10g080360.1	11.5652	2.90944	Increased							Solyc12g010030.3	2.84661	1.35467	Increased
						Solyc10g080370.1	7.20915	1.44789	Increased							Solyc12g010380.3	11.1925	1.73543	Increased
						Solyc10g080870.3	1.62086	1.95966	Increased							Solyc12g010480.2	5.93427	1.8027	Increased
						Solyc10g080940.3	136.52	2.23229	Increased							Solyc12g011033.1	2.97065	1.89259	Increased
						Solyc10g081340.1	3.54315	6.09718	Increased							Solyc12g011037.1	7.1003	2.08256	Increased
						Solyc10g081590.2	4.16265	1.64518	Increased							Solyc12g011140.3	4.04991	2.25625	Increased
						Solyc10g081700.3	1.38333	1.16428	Increased							Solyc12g011280.2	17.2349	5.31126	Increased
						Solyc10g083110.3	10.4812	1.86529	Increased							Solyc12g011450.2	3.41166	2.52273	Increased
						Solyc10g150146.1	12.1565	1.0882	Increased							Solyc12g013710.2	18.2267	2.55362	Increased
						Solyc10g083340.3	6.32382	1.21428	Increased							Solyc12g013770.3	13.431	4.79922	Increased
						Solyc10g083440.2	1.39964	2.43419	Increased							Solyc12g014180.2	4.5873	1.19058	Increased
						Solyc10g083530.2	2.11385	1.71251	Increased							Solyc12g014360.2	5.015	1.68239	Increased
						Solyc10g083570.3	24.5261	1.33598	Increased							Solyc12g014420.2	9.86843	3.55577	Increased
						Solyc10g083580.2	1.77517	1.58678	Increased							Solyc12g014450.2	1.50338	3.17054	Increased
						Solyc10g083600.2	8.15363	1.29092	Increased							Solyc12g015690.3	36.453	2.84284	Increased
						Solyc10g083670.3	19.3814	3.28522	Increased							Solyc12g015770.3	5.71221	1.086	Increased
						Solyc10g083740.3	18.933	1.85209	Increased							Solyc12g015850.1	10.2189	2.34187	Increased
						Solyc10g084080.3	1.40885	1.31509	Increased							Solyc12g015860.2	8.64898	1.02584	Increased
						Solyc10g084250.1	2.12677	1.21799	Increased							Solyc12g017360.3	2.89214	2.13165	Increased
						Solyc10g084290.2	9.57682	2.86172	Increased							Solyc12g017370.3	2.24943	1.13793	Increased
						Solyc10g084310.2	15.292	1.49182	Increased							Solyc12g019480.3	6.2848	1.22759	Increased
						Solyc10g084340.2	3.73201	1.2153	Increased							Solyc12g019550.2	3.50188	1.94364	Increased
						Solyc10g084610.3	4.62758	2.05274	Increased							Solyc12g062940.3	2.78827	5.1069	Increased
						Solyc10g084630.2	2.70196	1.39731	Increased							Solyc12g035280.1	3.39426	2.93217	Increased
						Solyc10g084970.2	4.84056	2.03955	Increased							Solyc12g036170.2	4.18328	1.93166	Increased
						Solyc10g085020.3	20.8548	1.53467	Increased							Solyc12g036267.1	13.0683	4.01339	Increased
						Solyc10g085070.3	1.83341	1.0397	Increased							Solyc12g036440.1	1.6237	4.27179	Increased
						Solyc10g085280.1	2.11963	1.7196	Increased							Solyc12g036470.2	3.01708	2.1779	Increased
						Solyc10g085400.3	4.29122	1.24679	Increased							Solyc12g150113.1	3.72417	1.66544	Increased
						Solyc10g085620.2	3.5875	1.20386	Increased							Solyc12g038125.1	1.99781	3.60035	Increased
						Solyc10g085630.3	7.75001	1.46067	Increased							Solyc12g150114.1	3.44716	4.93855	Increased
						Solyc10g085670.2	58.1916	3.22188	Increased							Solyc12g039080.3	6.61156	1.28394	Increased
						Solyc10g085750.2	2.93139	1.94348	Increased							Solyc12g040790.2	100.923	6.13257	Increased
						Solyc10g085800.2	3.09909	1.23007	Increased							Solyc12g040800.2	2.85426	1.15029	Increased
						Solyc10g086020.3	26.1317	1.31471	Increased							Solyc12g042530.2	1.80661	1.49468	Increased
						Solyc10g086030.2	21.659	2.30088	Increased							Solyc12g042580.2	6.13229	2.66808	Increased
						Solyc10g086150.2	10.364	1.5584	Increased							Solyc12g042600.2	2.07454	1.97326	Increased
						Solyc10g086210.2	4.7948	1.71191	Increased							Solyc12g042770.3	6.13762	1.16489	Increased
						Solyc10g086280.2	2.62655	2.97321	Increased							Solyc12g042910.2	4.34155	1.78617	Increased
						Solyc10g086310.1	2.22493	2.2757	Increased							Solyc12g042960.3	12.0773	3.21633	Increased
						Solyc10g086440.2	1.64663	1.95149	Increased							Solyc12g044280.2	9.27192	3.06682	Increased
						Solyc10g086640.3	8.92596	1.43575	Increased							Solyc12g044310.2	9.74716	1.60102	Increased
						Solyc10g086650.1	3.60492	2.3497	Increased							Solyc12g044330.2	6.42068	2.87355	Increased
						Solyc10g086660.2	7.15373	1.83714	Increased							Solyc12g044420.1	3.09607	1.7935	Increased
						Solyc10g086690.3	2.62327	2.41867	Increased							Solyc12g044840.2	6.66401	1.33535	Increased
						Solyc10g086760.2	17.3529	1.78464	Increased							Solyc12g049280.3	1.48731	1.04716	Increased
						Solyc10g005000.4	2.29115	3.19535	Increased							Solyc12g049610.1	1.92073	4.95716	Increased
						Solyc10g005020.3	1.502	2.37624	Increased							Solyc12g055970.3	8.65459	1.15685	Increased
						Solyc10g005090.3	1.34524	1.10688	Increased							Solyc12g055980.1	4.23695	1.288	Increased
						Solyc11g005140.1	4.29112	1.04835	Increased							Solyc12g056200.2	2.92914	1.88503	Increased
						Solyc11g005440.2	5.0437	3.41333	Increased							Solyc12g056510.3	7.35686	1.82943	Increased
						Solyc11g005680.2	27.7293	1.32294	Increased							Solyc12g056540.1	4.0497	1.30941	Increased
						Solyc11g005730.3	1.96151	1.23497	Increased							Solyc12g056600.3	3.6195	2.78815	Increased
						Solyc11g005740.2	1.66261	1.45548	Increased							Solyc12g056671.1	2.37408	4.88289	Increased
						Solyc11g005790.3	2.68158	1.94898	Increased							Solyc12g056830.1	15.5585	1.45083	Increased
						Solyc11g006200.2	3.10777	1.18909	Increased							Solyc12g056930.2	13.2085	1.36972	Increased
						Solyc11g006220.2	1.53891	2.10775	Increased							Solyc12g056950.2	1.54392	1.85143	Increased
						Solyc11g006250.2	20.3419	3.76259	Increased							Solyc12g056960.2	1.67792	1.79806	Increased
						Solyc11g006350.1	3.32965	1.49908	Increased							Solyc12g057040.2	3.53179	1.43259	Increased
						Solyc11g006630.1	2.53782	3.3018	Increased							Solyc12g057140.1	10.0846	2.14758	Increased
						Solyc11g006650.3	3.27278	2.0588	Increased							Solyc12g087940.2	51.0798	1.95097	Increased
						Solyc11g006690.1	14.0757	1.02212	Increased							Solyc12g088250.2	1.78014	2.26743	Increased
						Solyc11g006980.1	6.12504	2.91367	Increased							Solyc12g088530.2	5.01941	1.42693	Increased
						Solyc11g006990.2	8.713	2.15706	Increased							Solyc12g088690.2	1.8732	4.94473	Increased
						Solyc11g007160.2	1.39928	1.28448	Increased							Solyc12g088700.1	5.27685	6.46689	Increased
						Solyc11g007250.2	3.82767	2.7703	Increased							Solyc12g088820.2	7.2156	4.59208	Increased
						Solyc11g007330.2	16.1876	2.04694	Increased							Solyc12g089310.2	3.18059	2.21257	Increased
						Solyc11g007540.2	20.9718	2.73216	Increased							Solyc12g094640.3	25.4156	3.14538	Increased
						Solyc11g007600.2	12.8901	3.97433	Increased							Solyc12g094690.1	1.40115	2.35623	Increased
						Solyc11g007610.2	2.77873	1.2313	Increased							Solyc12g094720.3	2.54009	2.30318	Increased
						Solyc11g007700.2	3.541	1.20518	Increased							Solyc12g095980.2	2.68571	1.28448	Increased
						Solyc11g007710.2	1.57018	1.6842	Increased							Solyc12g096170.2	1.49565	1.00705	Increased
						Solyc11g007740.2	4.60677	1.35281	Increased							Solyc12g096480.1	1.49745	1.96571	Increased
						Solyc11g007800.3	3.82491	1.62563	Increased							Solyc12g096980.3	2.16593	2.59663	Increased
						Solyc11g008080.3	1.95508	2.06889	Increased							Solyc12g097010.1	2.72493	1.39901	Increased
						Solyc11g008420.3	2.42086	1.20479	Increased							Solyc12g097020.2	1.37113	1.49015	Increased
						Solyc11g008490.3	2.00426	1.34325	Increased							Solyc12g098390.3	3.07208	1.82521	Increased
						Solyc11g008530.3	2.79731	1.17458	Increased							Solyc12g098410.2	2.08308	1.94499	Increased
						Solyc11g008540.3	9.01694	1.09559	Increased							Solyc12g098600.1	20.9974	3.42248	Increased
						Solyc11g008630.3	5.99843	2.68512	Increased							Solyc12g098607.1	1.81387	4.44363	Increased
						Solyc11g008680.2	4.18551	1.42292	Increased							Solyc12g098630.2	13.6267	2.92705	Increased
						Solyc11g008850.2	1.93683	1.63559	Increased							Solyc12g098660.3	2.49761	1.39974	Increased
						Solyc11g010190.1	10.9781	1.0752	Increased							Solyc12g098890.2	6.0294	1.20057	Increased
						Solyc11g010350.2	3.31435	3.34065	Increased							Solyc12g099000.3	16.3184	1.20626	Increased
						Solyc11g010440.3	1.68735	1.16023	Increased							Solyc12g099500.2	1.38074	1.00583	Increased
						Solyc11g010460.3	3.30985	3.64929	Increased							Solyc12g099650.2	20.3367	2.30245	Increased
						Solyc11g010690.3	6.07876	1.59732	Increased							Solyc12g099930.2	1.76611	2.02142	Increased
						Solyc11g010780.1	1.3054	4.04207	Increased							Solyc12g100120.2	22.7456	2.13463	Increased
						Solyc11g010920.3	2.61923	2.27896	Increased							Solyc12g100330.2	11.4159	1.33331	Increased
						Solyc11g010960.2	7.41206	4.11121	Increased
						Solyc11g010990.3	1.95817	1.03633	Increased
						Solyc11g011010.1	4.03665	1.40596	Increased
						Solyc11g011210.2	1.97279	1.39762	Increased
						Solyc11g011300.2	2.54271	1.40138	Increased
						Solyc11g011360.2	6.3569	4.40467	Increased
						Solyc11g012500.3	1.43364	4.67088	Increased
						Solyc11g012590.3	19.2235	2.01986	Increased
						Solyc11g012880.2	1.43195	1.99272	Increased
						Solyc11g012950.2	1.72485	1.84592	Increased
						Solyc11g013110.2	3.76386	1.72507	Increased
						Solyc11g013270.2	8.30159	2.9289	Increased
						Solyc11g013300.2	4.41986	3.08802	Increased
						Solyc11g018500.3	5.61217	2.17897	Increased
						Solyc11g019910.1	3.71427	4.64028	Increased
						Solyc11g020290.3	4.21034	2.29608	Increased
						Solyc11g020870.3	5.00432	1.34267	Increased
						Solyc11g020990.3	1.35847	3.57493	Increased
						Solyc11g021020.1	5.43482	3.38127	Increased
						Solyc11g050880.2	1.52388	2.5325	Increased
						Solyc11g027920.2	3.49074	5.99812	Increased
						Solyc11g031950.1	3.1425	1.33351	Increased
						Solyc11g045110.3	11.3197	1.09724	Increased
						Solyc11g044940.1	3.78095	1.50319	Increased
						Solyc11g042950.1	3.83656	1.86447	Increased
						Solyc11g056640.3	2.34636	4.27385	Increased
						Solyc11g061720.1	4.47402	2.06357	Increased
						Solyc11g061960.2	1.86495	2.20021	Increased
						Solyc11g065190.3	1.91343	2.57066	Increased
						Solyc11g065520.1	9.41092	2.30895	Increased
						Solyc11g065530.1	17.1258	1.92534	Increased
						Solyc11g065840.3	3.22792	5.41598	Increased
						Solyc11g066000.1	5.18728	3.18766	Increased
						Solyc11g066010.2	1.8	3.40803	Increased
						Solyc11g066120.3	1.39606	1.30075	Increased
						Solyc11g066130.1	10.1629	2.05469	Increased
						Solyc11g066360.2	1.52917	1.2486	Increased
						Solyc11g066490.1	3.15694	1.90198	Increased
						Solyc11g066520.3	3.5494	2.11381	Increased
						Solyc11g066590.2	8.38282	2.24107	Increased
						Solyc11g066670.1	1.97186	1.2734	Increased
						Solyc11g066840.3	51.9086	2.37547	Increased
						Solyc11g066890.1	2.87554	1.17302	Increased
						Solyc11g066950.2	8.23192	1.5342	Increased
						Solyc11g066970.3	1.30825	1.59106	Increased
						Solyc11g067100.2	20.5781	1.00701	Increased
						Solyc11g067190.3	3.76332	2.39519	Increased
						Solyc11g068550.1	1.65564	1.12638	Increased
						Solyc11g068830.2	42.15	1.31211	Increased
						Solyc11g068980.2	1.97622	1.31074	Increased
						Solyc11g069070.3	3.42463	2.37857	Increased
						Solyc11g069097.1	19.0845	1.04899	Increased
						Solyc11g069190.2	6.23747	1.93519	Increased
						Solyc11g069250.2	9.56173	2.94588	Increased
						Solyc11g069270.2	10.4864	1.33994	Increased
						Solyc11g069390.1	2.2959	3.18974	Increased
						Solyc11g069420.2	10.9566	5.4089	Increased
						Solyc11g069540.3	9.28243	2.38172	Increased
						Solyc11g069710.2	8.40592	1.27075	Increased
						Solyc11g069840.3	5.79803	2.20166	Increased
						Solyc11g069850.3	2.98072	1.36349	Increased
						Solyc11g071470.1	1.39061	2.1742	Increased
						Solyc11g071560.2	1.88579	1.19515	Increased
						Solyc11g071890.3	1.4639	1.33939	Increased
						Solyc11g072080.1	4.41968	2.10739	Increased
						Solyc11g072120.2	5.53591	1.04242	Increased
						Solyc11g072190.2	30.6024	1.24294	Increased
						Solyc11g072480.2	14.5274	1.85473	Increased
						Solyc11g072490.2	6.89485	1.07589	Increased
						Solyc11g072500.2	5.87084	1.06572	Increased
						Solyc11g072580.2	6.37225	2.75571	Increased
						Solyc11g072740.1	2.83794	1.13489	Increased
						Solyc11g072820.3	14.346	1.64493	Increased
						Solyc11g072890.1	4.26889	3.08698	Increased
						Solyc11g073080.3	2.94561	4.57843	Increased
						Solyc11g073270.1	3.05301	1.37649	Increased
						Solyc12g005020.2	5.09546	2.88935	Increased
						Solyc12g005030.3	9.28511	1.65841	Increased
						Solyc12g005040.2	9.55335	1.84866	Increased
						Solyc12g005250.2	1.30588	1.54574	Increased
						Solyc12g005300.2	2.7338	1.41301	Increased
						Solyc12g005320.3	2.4334	1.73134	Increased
						Solyc12g005400.3	20.2241	2.49715	Increased
						Solyc12g005760.2	5.58163	1.04317	Increased
						Solyc12g006080.2	1.40087	2.23514	Increased
						Solyc12g006520.2	2.22291	1.40696	Increased
						Solyc12g006550.2	14.6602	1.39762	Increased
						Solyc12g006570.2	2.13552	5.96878	Increased
						Solyc12g006790.3	5.07001	1.83122	Increased
						Solyc12g007140.3	2.92146	1.54753	Increased
						Solyc12g008380.1	1.87342	3.90741	Increased
						Solyc12g008660.1	2.87554	2.28769	Increased
						Solyc12g009010.2	1.81861	1.10972	Increased
						Solyc12g009040.3	5.08731	1.77966	Increased
						Solyc12g009170.2	2.32905	2.7749	Increased
						Solyc12g009190.2	1.45979	1.28414	Increased
						Solyc12g009310.2	2.51649	2.26277	Increased
						Solyc12g009630.3	3.60626	1.33665	Increased
						Solyc12g009800.3	4.85113	2.83916	Increased
						Solyc12g009860.3	8.80797	1.06465	Increased
						Solyc12g009920.1	1.79963	4.57167	Increased
						Solyc12g010050.2	1.85267	1.22808	Increased
						Solyc12g010350.3	15.8561	1.34631	Increased
						Solyc12g010500.3	1.96709	2.5898	Increased
						Solyc12g010540.1	5.64288	1.0793	Increased
						Solyc12g010550.1	9.92681	2.62547	Increased
						Solyc12g010730.2	11.0699	1.16214	Increased
						Solyc12g010960.2	3.23956	2.7039	Increased
						Solyc12g011010.2	3.60891	3.58233	Increased
						Solyc12g011170.3	4.22378	2.72393	Increased
						Solyc12g011280.2	2.91374	1.30264	Increased
						Solyc12g011350.3	1.41397	3.18968	Increased
						Solyc12g013600.3	2.28497	1.22302	Increased
						Solyc12g013710.2	2.58801	1.67999	Increased
						Solyc12g013890.2	3.00085	1.00387	Increased
						Solyc12g013990.3	3.29268	1.07745	Increased
						Solyc12g014040.1	2.38692	1.79665	Increased
						Solyc12g014130.2	8.23568	3.15671	Increased
						Solyc12g014200.3	1.40306	2.17382	Increased
						Solyc12g014230.2	5.40856	1.2673	Increased
						Solyc12g014240.3	1.37619	1.32632	Increased
[truncated: 76 more rows]

## Sheet: Sup. Table S3
Supplementary Table S3. Down-regulated DEGs between Sldad1 and the WT.
Sldad1 vs WT at −2 DAA (Fi)	gene	pvalue	log2FoldChange	regulated	Sldad1 vs WT at 0 DAA (Fi)	gene	pvalue	log2FoldChange	regulated	Sldad1 vs WT at −2 DAA (Ov)	gene	pvalue	log2FoldChange	regulated	Sldad1 vs WT at 0 DAA (Ov)	gene	pvalue	log2FoldChange	regulated	Sldad1 vs WT at 2 DAA (Poll)	gene	pvalue	log2FoldChange	regulated	Sldad1 vs WT at 4 DAA (Poll)	gene	pvalue	log2FoldChange	regulated
	Solyc01g005110.3	7.65541	-1.31089	Decreased		Solyc01g005120.3	21.2023	-1.23556	Decreased		Solyc01g005000.3	34.2952	-1.63986	Decreased		Solyc01g005210.4	14.2834	-1.0897	Decreased		Solyc01g005350.4	1.60308	-4.56938	Decreased		Solyc01g006320.4	3.51029	-1.09861	Decreased
	Solyc01g005120.3	19.279	-1.18779	Decreased		Solyc01g005210.4	12.9324	-1.15199	Decreased		Solyc01g005440.4	238.422	-2.83626	Decreased		Solyc01g005220.3	2.40585	-1.3293	Decreased		Solyc01g005370.3	2.82862	-1.5986	Decreased		Solyc01g006390.2	5.78795	-2.71794	Decreased
	Solyc01g005280.3	2.57953	-1.12126	Decreased		Solyc01g005870.3	2.90452	-2.37721	Decreased		Solyc01g005450.3	6.79797	-2.28297	Decreased		Solyc01g005760.3	3.15674	-2.58349	Decreased		Solyc01g005440.4	51.9323	-1.06908	Decreased		Solyc01g006400.4	2.40795	-1.04759	Decreased
	Solyc01g005310.3	2.26695	-2.94757	Decreased		Solyc01g005900.2	1.64716	-1.02232	Decreased		Solyc01g005510.3	13.5203	-3.34283	Decreased		Solyc01g006150.3	7.17683	-1.08955	Decreased		Solyc01g006390.2	92.2276	-3.76812	Decreased		Solyc01g006540.4	64.3331	-3.27339	Decreased
	Solyc01g005350.4	4.22115	-5.47668	Decreased		Solyc01g006150.3	13.9598	-1.3156	Decreased		Solyc01g005770.3	2.93412	-2.49623	Decreased		Solyc01g006320.4	6.74413	-1.82658	Decreased		Solyc01g006400.4	134.289	-1.79129	Decreased		Solyc01g007950.4	6.76404	-1.64847	Decreased
	Solyc01g005360.4	2.71704	-3.03749	Decreased		Solyc01g007070.3	33.547	-1.16629	Decreased		Solyc01g005870.3	1.72369	-4.46665	Decreased		Solyc01g006430.3	51.1506	-1.81016	Decreased		Solyc01g006540.4	32.0326	-2.38205	Decreased		Solyc01g008800.3	2.34738	-1.16462	Decreased
	Solyc01g005430.3	7.81518	-1.44132	Decreased		Solyc01g007220.4	22.5725	-1.15418	Decreased		Solyc01g006390.2	54.6853	-3.68836	Decreased		Solyc01g006620.3	2.13051	-4.12782	Decreased		Solyc01g007800.3	2.78455	-1.27469	Decreased		Solyc01g009565.1	3.19267	-2.43794	Decreased
	Solyc01g005440.4	233.145	-2.86162	Decreased		Solyc01g008010.3	25.0136	-1.20584	Decreased		Solyc01g006400.4	142.296	-2.92314	Decreased		Solyc01g006650.2	2.23234	-1.71207	Decreased		Solyc01g007950.4	11.9001	-1.88095	Decreased		Solyc01g044365.1	11.8133	-1.79717	Decreased
	Solyc01g005730.3	1.33086	-4.0736	Decreased		Solyc01g008130.4	33.0405	-1.6263	Decreased		Solyc01g006650.2	2.66933	-1.82241	Decreased		Solyc01g007220.4	13.1223	-1.43233	Decreased		Solyc01g008390.3	1.53289	-4.57468	Decreased		Solyc01g058705.1	5.69973	-8.99317	Decreased
	Solyc01g005900.2	1.47971	-1.20402	Decreased		Solyc01g009430.3	58.1873	-1.94634	Decreased		Solyc01g007190.3	2.80247	-1.09794	Decreased		Solyc01g007810.1	2.15271	-1.072	Decreased		Solyc01g008800.3	3.48968	-1.22048	Decreased		Solyc01g067295.1	4.45215	-6.6957	Decreased
	Solyc01g006320.4	5.291	-1.606	Decreased		Solyc01g009860.3	4.3405	-1.04786	Decreased		Solyc01g007220.4	3.26545	-1.13693	Decreased		Solyc01g008010.3	11.0658	-1.46857	Decreased		Solyc01g009770.3	4.31959	-1.03839	Decreased		Solyc01g068410.4	2.19312	-1.19824	Decreased
	Solyc01g006390.2	6.3349	-6.59159	Decreased		Solyc01g010000.3	3.41221	-1.00047	Decreased		Solyc01g007950.4	28.5756	-3.25039	Decreased		Solyc01g008130.4	10.6553	-1.6939	Decreased		Solyc01g044365.1	17.7469	-2.38732	Decreased		Solyc01g079360.4	3.85292	-1.20949	Decreased
	Solyc01g006400.4	23.9155	-4.12796	Decreased		Solyc01g010150.3	16.6509	-1.24345	Decreased		Solyc01g007980.4	1.48035	-1.8401	Decreased		Solyc01g008390.3	2.85473	-6.78123	Decreased		Solyc01g058705.1	13.9322	-9.78147	Decreased		Solyc01g079410.3	14.6125	-1.21254	Decreased
	Solyc01g006430.3	13.2308	-1.15197	Decreased		Solyc01g150120.1	4.78776	-2.20049	Decreased		Solyc01g008240.4	5.88676	-3.58962	Decreased		Solyc01g008410.3	2.56111	-4.06389	Decreased		Solyc01g058720.4	7.60394	-1.66469	Decreased		Solyc01g080680.3	5.6919	-1.6484	Decreased
	Solyc01g006730.4	1.81852	-1.02777	Decreased		Solyc01g018020.3	52.2596	-3.70968	Decreased		Solyc01g008300.2	2.50604	-2.15015	Decreased		Solyc01g009070.3	13.3654	-1.1553	Decreased		Solyc01g066620.4	4.31309	-1.1406	Decreased		Solyc01g087440.3	1.52539	-1.85444	Decreased
	Solyc01g006750.2	1.39951	-2.45129	Decreased		Solyc01g057680.4	12.3352	-1.6198	Decreased		Solyc01g009565.1	8.17621	-1.79872	Decreased		Solyc01g009170.4	12.8739	-1.16715	Decreased		Solyc01g067880.3	2.75163	-1.44607	Decreased		Solyc01g087450.3	6.71668	-1.56651	Decreased
	Solyc01g006790.3	3.23892	-1.48258	Decreased		Solyc01g058250.2	1.88514	-5.05268	Decreased		Solyc01g009580.2	2.41896	-3.02447	Decreased		Solyc01g010020.3	1.79763	-1.50652	Decreased		Solyc01g079410.3	48.0119	-1.38855	Decreased		Solyc01g087740.1	5.23323	-1.76451	Decreased
	Solyc01g007240.3	1.70372	-5.02213	Decreased		Solyc01g058720.4	11.2618	-1.37932	Decreased		Solyc01g010000.3	3.39182	-1.07706	Decreased		Solyc01g010060.2	3.7783	-1.87966	Decreased		Solyc01g080000.1	2.21644	-5.02738	Decreased		Solyc01g087780.2	14.8492	-2.05751	Decreased
	Solyc01g007950.4	1.59999	-2.96322	Decreased		Solyc01g066040.2	2.64619	-2.94495	Decreased		Solyc01g010430.4	9.07231	-1.0177	Decreased		Solyc01g010130.4	14.0897	-1.69131	Decreased		Solyc01g080570.4	3.35305	-5.69862	Decreased		Solyc01g090410.3	11.4634	-2.0481	Decreased
	Solyc01g008130.4	4.78162	-1.48713	Decreased		Solyc01g066160.1	2.24832	-3.11454	Decreased		Solyc01g010600.4	35.0907	-3.32427	Decreased		Solyc01g010360.3	1.41479	-2.7044	Decreased		Solyc01g080680.3	2.53539	-3.44001	Decreased		Solyc01g091170.3	3.52587	-2.11348	Decreased
	Solyc01g008240.4	1.50007	-2.91716	Decreased		Solyc01g066430.3	2.97488	-1.02706	Decreased		Solyc01g011050.3	3.59442	-5.58837	Decreased		Solyc01g010600.4	14.5891	-4.06962	Decreased		Solyc01g081410.4	1.8005	-1.22976	Decreased		Solyc01g091840.4	2.58344	-1.03848	Decreased
	Solyc01g008670.4	1.40491	-1.50434	Decreased		Solyc01g066570.3	11.9403	-1.64943	Decreased		Solyc01g150120.1	4.74991	-2.1191	Decreased		Solyc01g014840.3	1.38602	-1.41791	Decreased		Solyc01g087140.4	3.21737	-1.76438	Decreased		Solyc01g094260.4	2.00836	-1.38985	Decreased
	Solyc01g008680.4	5.19477	-2.36944	Decreased		Solyc01g067000.4	12.3365	-1.04151	Decreased		Solyc01g017600.3	23.1592	-1.74461	Decreased		Solyc01g150120.1	5.08008	-2.55877	Decreased		Solyc01g087440.3	1.45345	-1.44597	Decreased		Solyc01g094870.3	6.27879	-1.0448	Decreased
	Solyc01g008740.2	3.52308	-2.75014	Decreased		Solyc01g067005.1	14.9073	-1.18963	Decreased		Solyc01g017870.2	2.0533	-1.5643	Decreased		Solyc01g028807.1	3.22993	-1.51376	Decreased		Solyc01g087450.3	13.0875	-1.799	Decreased		Solyc01g094910.3	1.53851	-3.53185	Decreased
	Solyc01g009070.3	16.3747	-1.23356	Decreased		Solyc01g067010.3	6.77443	-1.07264	Decreased		Solyc01g044365.1	2.12437	-1.44354	Decreased		Solyc01g058250.2	8.00668	-3.89493	Decreased		Solyc01g087740.1	9.88874	-2.20192	Decreased		Solyc01g095960.4	1.74715	-5.14472	Decreased
	Solyc01g009860.3	6.82274	-2.55111	Decreased		Solyc01g067300.3	4.16351	-1.42325	Decreased		Solyc01g056310.3	14.4716	-3.77258	Decreased		Solyc01g058720.4	1.85395	-1.03713	Decreased		Solyc01g087780.2	14.0072	-3.25732	Decreased		Solyc01g096320.3	1.98584	-5.31822	Decreased
	Solyc01g009870.3	1.93619	-2.13266	Decreased		Solyc01g067380.4	9.57825	-1.03707	Decreased		Solyc01g056360.4	1.8675	-4.96455	Decreased		Solyc01g060200.3	2.06916	-1.54356	Decreased		Solyc01g087790.2	3.06269	-3.5948	Decreased		Solyc01g096370.4	10.4696	-1.02584	Decreased
	Solyc01g009920.3	3.32719	-3.11499	Decreased		Solyc01g067660.3	63.5805	-1.70403	Decreased		Solyc01g057000.3	5.13771	-2.12777	Decreased		Solyc01g066560.3	9.17136	-3.44458	Decreased		Solyc01g087950.3	7.10079	-1.06873	Decreased		Solyc01g096420.3	2.36835	-1.18177	Decreased
	Solyc01g010020.3	2.53346	-1.66001	Decreased		Solyc01g067710.3	39.3138	-1.2803	Decreased		Solyc01g057680.4	1.63721	-4.73147	Decreased		Solyc01g066620.4	10.4755	-2.02424	Decreased		Solyc01g087970.3	1.9116	-1.09943	Decreased		Solyc01g096860.3	1.345	-1.77966	Decreased
	Solyc01g010065.1	1.83525	-5.1595	Decreased		Solyc01g068380.3	6.68608	-1.36523	Decreased		Solyc01g058260.4	14.8095	-1.15251	Decreased		Solyc01g066970.2	8.54397	-3.21044	Decreased		Solyc01g088500.3	1.74663	-1.12267	Decreased		Solyc01g096960.3	2.28071	-1.47234	Decreased
	Solyc01g010130.4	10.4339	-1.10284	Decreased		Solyc01g068490.4	1.38932	-3.66939	Decreased		Solyc01g058720.4	4.57503	-1.48978	Decreased		Solyc01g067300.3	2.38211	-1.41843	Decreased		Solyc01g088790.2	3.65619	-1.48525	Decreased		Solyc01g097690.2	1.53201	-1.977	Decreased
	Solyc01g010280.3	2.75667	-4.75756	Decreased		Solyc01g068630.3	33.4164	-1.29122	Decreased		Solyc01g060130.3	8.67166	-1.11642	Decreased		Solyc01g067360.3	3.17667	-1.01479	Decreased		Solyc01g090310.3	1.3283	-1.39272	Decreased		Solyc01g099140.4	5.08969	-1.27302	Decreased
	Solyc01g010360.3	1.79971	-3.06986	Decreased		Solyc01g079530.4	5.12005	-1.99912	Decreased		Solyc01g060200.3	3.10393	-1.66217	Decreased		Solyc01g067460.3	1.32368	-1.83483	Decreased		Solyc01g090320.4	2.64094	-5.31917	Decreased		Solyc01g099160.4	1.397	-1.07882	Decreased
	Solyc01g010370.3	9.55024	-1.05699	Decreased		Solyc01g080460.3	13.1967	-1.07486	Decreased		Solyc01g060240.4	6.21788	-1.00391	Decreased		Solyc01g067620.3	4.9797	-1.58137	Decreased		Solyc01g090410.3	13.1329	-1.97849	Decreased		Solyc01g099870.3	1.41668	-3.14122	Decreased
	Solyc01g010430.4	14.3929	-1.98013	Decreased		Solyc01g081060.4	98.7631	-1.93287	Decreased		Solyc01g066420.3	3.87102	-4.42736	Decreased		Solyc01g068380.3	3.44189	-3.68211	Decreased		Solyc01g090510.2	1.34314	-1.03964	Decreased		Solyc01g100000.3	1.47851	-1.07854	Decreased
	Solyc01g150111.1	1.8485	-3.56618	Decreased		Solyc01g081340.4	1.46897	-1.04618	Decreased		Solyc01g066560.3	92.5779	-7.95823	Decreased		Solyc01g068630.3	38.0875	-2.56034	Decreased		Solyc01g090560.4	5.37941	-1.03584	Decreased		Solyc01g103630.4	3.08421	-2.30371	Decreased
	Solyc01g010500.3	1.76318	-3.96332	Decreased		Solyc01g081588.1	1.71454	-1.8022	Decreased		Solyc01g066810.4	1.90068	-3.11078	Decreased		Solyc01g079170.3	1.81489	-1.51228	Decreased		Solyc01g091170.3	71.3698	-2.64187	Decreased		Solyc01g103660.4	11.6545	-1.18919	Decreased
	Solyc01g010950.3	6.72228	-1.19889	Decreased		Solyc01g073910.4	1.69415	-1.10129	Decreased		Solyc01g066850.4	2.52591	-1.12157	Decreased		Solyc01g079880.3	92.9945	-1.86255	Decreased		Solyc01g091180.4	1.33133	-1.61204	Decreased		Solyc01g105920.3	12.7652	-3.41029	Decreased
	Solyc01g011030.3	8.63009	-1.30063	Decreased		Solyc01g086640.2	12.6621	-1.08903	Decreased		Solyc01g066970.2	1.40402	-3.53204	Decreased		Solyc01g080150.3	2.80049	-2.30925	Decreased		Solyc01g091360.4	2.34853	-1.02509	Decreased		Solyc01g106350.4	4.11773	-1.06883	Decreased
	Solyc01g014320.4	4.73813	-4.47269	Decreased		Solyc01g087740.1	2.83412	-3.01633	Decreased		Solyc01g067300.3	2.46852	-4.00871	Decreased		Solyc01g081060.4	5.98347	-2.94353	Decreased		Solyc01g091540.3	1.94665	-1.44153	Decreased		Solyc01g106920.4	4.80413	-1.47948	Decreased
	Solyc01g044365.1	2.72127	-1.18795	Decreased		Solyc01g087980.4	2.32903	-1.10885	Decreased		Solyc01g067420.4	34.8814	-3.08459	Decreased		Solyc01g081340.4	10.1655	-2.74934	Decreased		Solyc01g094260.4	2.41171	-2.10013	Decreased		Solyc01g108780.4	16.3036	-4.1834	Decreased
	Solyc01g056220.2	2.36353	-5.4081	Decreased		Solyc01g088050.3	15.4948	-1.48809	Decreased		Solyc01g068040.1	15.2693	-1.94345	Decreased		Solyc01g073660.3	5.3254	-1.09131	Decreased		Solyc01g094870.3	10.8706	-1.21402	Decreased		Solyc01g109710.3	2.47422	-1.04151	Decreased
	Solyc01g056280.3	1.79963	-3.29603	Decreased		Solyc01g088430.4	3.10774	-2.03673	Decreased		Solyc01g068110.2	1.37299	-3.51832	Decreased		Solyc01g073910.4	9.64498	-1.53584	Decreased		Solyc01g095770.3	1.37237	-3.93035	Decreased		Solyc02g014830.4	1.43367	-1.55275	Decreased
	Solyc01g056285.1	2.85313	-2.61381	Decreased		Solyc01g088630.3	1.54488	-1.13277	Decreased		Solyc01g068120.4	3.42935	-3.61661	Decreased		Solyc01g086640.2	2.68544	-1.26688	Decreased		Solyc01g095960.4	9.53514	-1.60864	Decreased		Solyc02g063390.4	8.97009	-1.15876	Decreased
	Solyc01g056360.4	1.83308	-3.33397	Decreased		Solyc01g090740.3	21.424	-1.12526	Decreased		Solyc01g068630.3	108.676	-3.70947	Decreased		Solyc01g087030.3	9.7069	-1.02612	Decreased		Solyc01g096280.2	4.28664	-1.98449	Decreased		Solyc02g064830.4	4.82172	-3.21865	Decreased
	Solyc01g056390.1	2.50381	-5.45776	Decreased		Solyc01g091030.3	5.56717	-1.25984	Decreased		Solyc01g079200.4	1.63721	-4.73147	Decreased		Solyc01g087060.4	3.90127	-1.46888	Decreased		Solyc01g096320.3	2.32348	-2.39722	Decreased		Solyc02g065040.1	2.10534	-4.55163	Decreased
	Solyc01g056430.2	3.58917	-4.37424	Decreased		Solyc01g091540.3	2.30013	-4.85016	Decreased		Solyc01g079360.4	9.25888	-1.37021	Decreased		Solyc01g087390.2	2.37516	-1.13846	Decreased		Solyc01g096370.4	21.3655	-1.14455	Decreased		Solyc02g065280.3	1.7208	-1.07903	Decreased
	Solyc01g056440.1	2.56473	-5.02393	Decreased		Solyc01g091690.3	7.37694	-1.27377	Decreased		Solyc01g079410.3	9.11585	-1.0781	Decreased		Solyc01g087740.1	4.27576	-2.43493	Decreased		Solyc01g096405.1	1.65843	-2.06487	Decreased		Solyc02g068240.4	7.06516	-1.15987	Decreased
	Solyc01g056580.4	4.7672	-3.18394	Decreased		Solyc01g091700.4	5.70478	-2.14256	Decreased		Solyc01g079610.3	10.5756	-1.03191	Decreased		Solyc01g087780.2	1.43923	-1.97544	Decreased		Solyc01g096410.4	6.92994	-1.40576	Decreased		Solyc02g068620.1	1.6714	-1.71903	Decreased
	Solyc01g057010.1	1.75641	-2.3599	Decreased		Solyc01g091770.4	1.86605	-1.64246	Decreased		Solyc01g079880.3	84.9936	-2.22989	Decreased		Solyc01g088430.4	1.55103	-4.24184	Decreased		Solyc01g096420.3	4.67516	-1.47709	Decreased		Solyc02g068660.3	2.70833	-1.86807	Decreased
	Solyc01g057190.1	7.72962	-3.70804	Decreased		Solyc01g094330.3	6.96929	-1.40954	Decreased		Solyc01g080020.2	30.6902	-1.37405	Decreased		Solyc01g088690.3	14.3896	-1.1166	Decreased		Solyc01g096670.4	33.6669	-1.1632	Decreased		Solyc02g069220.2	2.4477	-1.03684	Decreased
	Solyc01g058225.1	3.01412	-4.64573	Decreased		Solyc01g094410.3	12.42	-1.12064	Decreased		Solyc01g080100.3	8.40859	-1.84404	Decreased		Solyc01g089890.3	2.12369	-2.56617	Decreased		Solyc01g096730.2	18.341	-1.09346	Decreased		Solyc02g071060.3	2.91995	-1.13997	Decreased
	Solyc01g058390.3	9.69112	-1.08756	Decreased		Solyc01g094790.3	38.1877	-1.78008	Decreased		Solyc01g080150.3	3.16491	-2.06262	Decreased		Solyc01g090680.3	3.0008	-1.30904	Decreased		Solyc01g097920.3	2.59182	-1.1393	Decreased		Solyc02g071700.3	38.6463	-1.48859	Decreased
	Solyc01g058720.4	3.95191	-1.43902	Decreased		Solyc01g095080.3	1.56406	-4.25877	Decreased		Solyc01g080260.3	2.10359	-1.2201	Decreased		Solyc01g090740.3	36.6175	-2.45872	Decreased		Solyc01g097950.3	9.14181	-1.00594	Decreased		Solyc02g071720.2	16.5219	-1.57495	Decreased
	Solyc01g059880.3	23.6934	-1.1177	Decreased		Solyc01g095240.3	1.61292	-1.51632	Decreased		Solyc01g080490.2	1.72065	-1.60526	Decreased		Solyc01g090810.4	7.17559	-4.42074	Decreased		Solyc01g099030.4	2.89306	-1.24199	Decreased		Solyc02g076710.3	18.0196	-1.96145	Decreased
	Solyc01g059900.4	7.65836	-3.4782	Decreased		Solyc01g095560.3	2.10778	-1.31152	Decreased		Solyc01g080680.3	1.38817	-2.59049	Decreased		Solyc01g090840.3	6.61439	-1.43693	Decreased		Solyc01g099140.4	3.91064	-1.02526	Decreased		Solyc02g077430.4	2.36134	-7.10355	Decreased
	Solyc01g060070.3	5.67196	-2.5427	Decreased		Solyc01g095580.3	39.2248	-1.68209	Decreased		Solyc01g081340.4	4.41708	-2.34794	Decreased		Solyc01g091010.3	9.33685	-1.11679	Decreased		Solyc01g099210.3	1.54498	-1.3397	Decreased		Solyc02g078080.1	3.39978	-2.77594	Decreased
	Solyc01g060200.3	1.86417	-1.83492	Decreased		Solyc01g095630.3	2.68086	-1.11603	Decreased		Solyc01g081588.1	1.75027	-4.8031	Decreased		Solyc01g091170.3	12.221	-2.31441	Decreased		Solyc01g099290.3	9.70387	-1.18808	Decreased		Solyc02g078090.1	4.33499	-2.29114	Decreased
	Solyc01g060240.4	13.3443	-1.32574	Decreased		Solyc01g095895.1	1.46724	-1.21646	Decreased		Solyc01g073780.2	1.7983	-3.7994	Decreased		Solyc01g091370.4	14.0644	-1.36538	Decreased		Solyc01g099870.3	19.8463	-4.19094	Decreased		Solyc02g079170.3	6.75796	-1.9446	Decreased
	Solyc01g065570.2	3.58871	-2.94607	Decreased		Solyc01g095960.4	3.03511	-4.07374	Decreased		Solyc01g087070.4	1.89835	-1.72808	Decreased		Solyc01g091540.3	2.48235	-3.55919	Decreased		Solyc01g103590.4	16.5514	-1.172	Decreased		Solyc02g079440.3	1.64998	-1.24628	Decreased
	Solyc01g066020.3	2.72838	-1.74036	Decreased		Solyc01g096260.4	111.105	-2.51338	Decreased		Solyc01g087590.3	4.61642	-1.51486	Decreased		Solyc01g091590.3	2.24369	-5.06539	Decreased		Solyc01g103630.4	9.16541	-4.09161	Decreased		Solyc02g080080.3	1.73118	-5.21364	Decreased
	Solyc01g066380.4	1.36746	-3.07876	Decreased		Solyc01g096720.4	34.5729	-3.6058	Decreased		Solyc01g087740.1	5.33214	-1.97425	Decreased		Solyc01g091700.4	3.30443	-2.33378	Decreased		Solyc01g104780.3	1.90435	-1.41101	Decreased		Solyc02g080310.2	9.72487	-1.3193	Decreased
	Solyc01g066430.3	4.22374	-2.44975	Decreased		Solyc01g096730.2	47.8411	-2.57988	Decreased		Solyc01g087780.2	12.9317	-3.00013	Decreased		Solyc01g091920.2	3.96381	-1.24269	Decreased		Solyc01g105767.1	2.68757	-5.323	Decreased		Solyc02g081360.4	4.06668	-1.43606	Decreased
	Solyc01g150144.1	29.8883	-2.9714	Decreased		Solyc01g096740.4	6.52484	-1.17511	Decreased		Solyc01g087790.2	1.98026	-3.95491	Decreased		Solyc01g091930.3	1.61941	-1.71295	Decreased		Solyc01g105920.3	11.2396	-3.30961	Decreased		Solyc02g083880.3	10.7815	-1.24767	Decreased
	Solyc01g066510.3	1.35099	-1.66813	Decreased		Solyc01g097240.3	2.03272	-1.87737	Decreased		Solyc01g087890.3	49.761	-1.57977	Decreased		Solyc01g094220.3	4.17208	-1.06278	Decreased		Solyc01g150169.1	3.26854	-1.73081	Decreased		Solyc02g086650.3	14.2994	-1.13414	Decreased
	Solyc01g066520.3	43.7075	-2.1	Decreased		Solyc01g097650.3	11.1292	-1.05596	Decreased		Solyc01g087920.2	6.32985	-1.86462	Decreased		Solyc01g094970.4	22.3116	-2.58965	Decreased		Solyc01g106350.4	4.81845	-1.03329	Decreased		Solyc02g089150.4	1.62072	-2.36575	Decreased
	Solyc01g066560.3	29.627	-6.20468	Decreased		Solyc01g097920.3	12.827	-1.55955	Decreased		Solyc01g088430.4	1.70053	-2.49682	Decreased		Solyc01g095610.4	4.2693	-1.41659	Decreased		Solyc01g106920.4	2.55428	-1.22067	Decreased		Solyc02g090340.2	2.0948	-1.4005	Decreased
	Solyc01g066700.4	1.8483	-2.70267	Decreased		Solyc01g098190.3	11.3706	-1.00622	Decreased		Solyc01g088760.4	2.0627	-1.3823	Decreased		Solyc01g095930.4	5.76332	-4.10504	Decreased		Solyc01g107100.3	3.99382	-2.08943	Decreased		Solyc02g090350.4	7.81567	-1.52683	Decreased
	Solyc01g066820.4	2.09718	-1.03406	Decreased		Solyc01g098740.4	64.7652	-2.39743	Decreased		Solyc01g090180.4	8.71758	-1.16032	Decreased		Solyc01g095960.4	91.1055	-3.18429	Decreased		Solyc01g107370.3	2.43028	-1.69733	Decreased		Solyc02g092820.4	2.0948	-1.77245	Decreased
	Solyc01g067005.1	3.15864	-1.60853	Decreased		Solyc01g099160.4	21.0835	-1.00673	Decreased		Solyc01g090680.3	5.14614	-1.41318	Decreased		Solyc01g096040.4	15.9114	-1.02397	Decreased		Solyc01g107390.4	2.87839	-2.29631	Decreased		Solyc02g093180.3	2.57702	-1.122	Decreased
	Solyc01g067010.3	3.16129	-1.067	Decreased		Solyc01g099510.2	3.31374	-1.01502	Decreased		Solyc01g090740.3	34.8557	-2.34998	Decreased		Solyc01g096260.4	24.3725	-3.04029	Decreased		Solyc01g108460.1	2.29005	-1.51119	Decreased		Solyc02g093280.2	2.10286	-1.21902	Decreased
	Solyc01g067070.3	6.86188	-1.09822	Decreased		Solyc01g099520.3	16.3873	-1.14301	Decreased		Solyc01g090820.2	10.4716	-1.82846	Decreased		Solyc01g096380.1	2.68226	-2.10881	Decreased		Solyc01g108780.4	97.0348	-2.78095	Decreased		Solyc03g005020.3	1.3373	-1.38305	Decreased
	Solyc01g067295.1	3.76783	-1.64267	Decreased		Solyc01g099620.3	3.0989	-2.20369	Decreased		Solyc01g090840.3	4.58675	-1.03083	Decreased		Solyc01g096790.4	2.78486	-1.09194	Decreased		Solyc01g109710.3	7.77791	-1.40024	Decreased		Solyc03g005140.2	1.33728	-2.30125	Decreased
	Solyc01g067370.3	1.75679	-4.29196	Decreased		Solyc01g099790.3	36.7474	-1.03856	Decreased		Solyc01g090910.3	12.1359	-1.03471	Decreased		Solyc01g097060.3	2.28912	-3.85462	Decreased		Solyc01g109720.3	2.04775	-4.52276	Decreased		Solyc03g005420.2	2.78819	-1.38475	Decreased
	Solyc01g067520.3	1.66377	-2.86328	Decreased		Solyc01g099880.4	51.9018	-1.84173	Decreased		Solyc01g091170.3	279.559	-5.74409	Decreased		Solyc01g097200.1	2.88633	-1.48613	Decreased		Solyc01g111350.3	34.2753	-1.01847	Decreased		Solyc03g006250.2	1.7081	-1.50678	Decreased
	Solyc01g068075.1	4.99293	-2.84183	Decreased		Solyc01g099970.4	36.3683	-3.02533	Decreased		Solyc01g091190.3	17.5866	-1.05288	Decreased		Solyc01g097240.3	4.97777	-4.93598	Decreased		Solyc01g111980.3	3.0499	-1.21495	Decreased		Solyc03g006670.4	2.01888	-1.06946	Decreased
	Solyc01g068320.3	2.50244	-1.70981	Decreased		Solyc01g100760.2	136.014	-2.50335	Decreased		Solyc01g091540.3	3.08244	-2.91027	Decreased		Solyc01g098110.4	15.7645	-1.43082	Decreased		Solyc01g112070.4	2.9557	-1.05483	Decreased		Solyc03g006770.4	1.34858	-1.77696	Decreased
	Solyc01g068380.3	14.8663	-4.72625	Decreased		Solyc01g100770.2	50.1896	-1.43772	Decreased		Solyc01g091700.4	10.8602	-1.77416	Decreased		Solyc01g098140.4	5.57066	-3.06034	Decreased		Solyc02g014830.4	3.29552	-1.04912	Decreased		Solyc03g006780.2	1.64857	-1.34805	Decreased
	Solyc01g068500.4	18.8164	-2.6339	Decreased		Solyc01g100920.3	5.72957	-1.33792	Decreased		Solyc01g091840.4	6.93984	-1.15847	Decreased		Solyc01g098390.3	13.0942	-1.44074	Decreased		Solyc02g063390.4	22.612	-1.37008	Decreased		Solyc03g006810.3	1.64394	-1.40142	Decreased
	Solyc01g068630.3	13.6743	-2.05018	Decreased		Solyc01g102280.3	25.1913	-2.42453	Decreased		Solyc01g091920.2	8.75358	-1.47157	Decreased		Solyc01g099160.4	7.36364	-1.60846	Decreased		Solyc02g063480.2	2.72529	-2.06138	Decreased		Solyc03g006910.3	22.9895	-3.93103	Decreased
	Solyc01g079270.1	1.51248	-4.94926	Decreased		Solyc01g102310.3	34.8276	-1.30195	Decreased		Solyc01g091930.3	3.6321	-1.82241	Decreased		Solyc01g099580.3	6.11331	-1.60172	Decreased		Solyc02g064830.4	17.8815	-3.55831	Decreased		Solyc03g007240.3	1.67207	-1.17758	Decreased
	Solyc01g079410.3	10.8564	-1.4279	Decreased		Solyc01g102350.3	39.386	-1.76624	Decreased		Solyc01g092950.3	5.01516	-2.1318	Decreased		Solyc01g099590.4	1.63245	-2.65	Decreased		Solyc02g064850.2	2.01235	-5.00742	Decreased		Solyc03g025790.4	1.69202	-1.14205	Decreased
	Solyc01g079530.4	4.00285	-1.97649	Decreased		Solyc01g103030.3	3.93929	-1.15597	Decreased		Solyc01g093965.2	2.63751	-1.95231	Decreased		Solyc01g099840.3	18.1428	-1.42814	Decreased		Solyc02g065250.2	2.46662	-4.82391	Decreased		Solyc03g025840.3	7.41549	-1.0583	Decreased
	Solyc01g079570.3	9.41806	-1.17709	Decreased		Solyc01g103170.4	7.58585	-1.22267	Decreased		Solyc01g094340.3	10.496	-1.38386	Decreased		Solyc01g099970.4	4.1018	-1.32143	Decreased		Solyc02g065280.3	2.15229	-1.6041	Decreased		Solyc03g044100.4	5.09887	-1.3255	Decreased
	Solyc01g079610.3	11.0297	-1.0209	Decreased		Solyc01g103390.3	73.4179	-2.37816	Decreased		Solyc01g094870.3	15.711	-1.95956	Decreased		Solyc01g100240.3	14.9723	-1.78492	Decreased		Solyc02g068080.3	9.76718	-1.32183	Decreased		Solyc03g059190.4	1.50386	-1.66581	Decreased
	Solyc01g079660.2	1.40017	-1.91172	Decreased		Solyc01g104030.3	41.4483	-1.19728	Decreased		Solyc01g094890.4	28.9629	-2.06672	Decreased		Solyc01g100770.2	3.44194	-1.12172	Decreased		Solyc02g068620.1	2.38421	-4.77206	Decreased		Solyc03g078505.1	3.78445	-6.42372	Decreased
	Solyc01g079830.3	1.67739	-1.08072	Decreased		Solyc01g104180.2	84.5614	-2.65239	Decreased		Solyc01g094970.4	41.7648	-4.872	Decreased		Solyc01g150152.1	9.27072	-1.10269	Decreased		Solyc02g068660.3	1.52415	-1.94438	Decreased		Solyc03g078570.3	4.66978	-2.495	Decreased
	Solyc01g080010.2	5.78893	-1.21254	Decreased		Solyc01g104650.3	21.949	-1.08998	Decreased		Solyc01g095070.4	18.3544	-1.14886	Decreased		Solyc01g102400.3	4.48753	-1.11952	Decreased		Solyc02g069930.1	1.58844	-4.13337	Decreased		Solyc03g078780.3	2.55661	-1.0302	Decreased
	Solyc01g080480.4	1.96828	-2.12813	Decreased		Solyc01g150164.1	8.03646	-1.61368	Decreased		Solyc01g095960.4	199.641	-3.80599	Decreased		Solyc01g102890.4	1.53142	-3.88345	Decreased		Solyc02g070040.1	7.02062	-2.09661	Decreased		Solyc03g093800.1	5.64417	-2.0392	Decreased
	Solyc01g080490.2	2.87696	-1.33635	Decreased		Solyc01g104760.2	3.46819	-1.09192	Decreased		Solyc01g096050.4	15.531	-1.28879	Decreased		Solyc01g102910.4	2.41515	-5.56931	Decreased		Solyc02g070270.2	1.88257	-1.3369	Decreased		Solyc03g096190.2	3.53247	-2.82933	Decreased
	Solyc01g080950.3	1.39432	-2.86769	Decreased		Solyc01g105180.3	2.83502	-1.26807	Decreased		Solyc01g096140.3	4.27902	-1.1268	Decreased		Solyc01g103500.4	1.5401	-1.30478	Decreased		Solyc02g070580.1	8.91987	-1.29487	Decreased		Solyc03g098290.4	4.84074	-1.25522	Decreased
	Solyc01g080970.3	4.3438	-6.39886	Decreased		Solyc01g105370.4	7.16099	-1.08279	Decreased		Solyc01g096260.4	37.9363	-2.2599	Decreased		Solyc01g104130.4	1.85164	-1.14959	Decreased		Solyc02g071300.1	1.31682	-1.43281	Decreased		Solyc03g098300.1	19.0648	-2.02805	Decreased
	Solyc01g081120.2	8.68808	-1.44692	Decreased		Solyc01g105500.4	3.84855	-1.59985	Decreased		Solyc01g096320.3	1.83051	-4.4883	Decreased		Solyc01g150164.1	4.98542	-1.57223	Decreased		Solyc02g071700.3	55.3152	-1.64746	Decreased		Solyc03g098460.3	12.9951	-1.16096	Decreased
	Solyc01g081125.1	12.9275	-9.45237	Decreased		Solyc01g105620.4	2.83941	-2.29836	Decreased		Solyc01g096340.3	9.881	-1.42643	Decreased		Solyc01g104900.3	2.59302	-1.40248	Decreased		Solyc02g071720.2	24.0478	-1.81432	Decreased		Solyc03g098700.1	7.95323	-2.68926	Decreased
	Solyc01g081230.2	3.30828	-2.3238	Decreased		Solyc01g105680.4	29.1472	-1.32745	Decreased		Solyc01g096620.4	10.4036	-1.56514	Decreased		Solyc01g105180.3	2.3782	-1.45219	Decreased		Solyc02g076710.3	38.218	-1.9913	Decreased		Solyc03g098710.1	11.0088	-2.07314	Decreased
	Solyc01g081588.1	1.7936	-3.26333	Decreased		Solyc01g106340.3	2.15358	-1.5112	Decreased		Solyc01g096630.3	7.35536	-1.33666	Decreased		Solyc01g105310.3	1.92	-2.36649	Decreased		Solyc02g077430.4	5.31563	-5.71047	Decreased		Solyc03g098720.3	1.58374	-3.05482	Decreased
	Solyc01g081630.4	3.61261	-2.35774	Decreased		Solyc01g106500.4	4.18209	-1.00102	Decreased		Solyc01g096670.4	11.3914	-1.24929	Decreased		Solyc01g105500.4	30.0797	-2.07431	Decreased		Solyc02g078080.1	2.88264	-7.44452	Decreased		Solyc03g098780.2	7.01958	-2.16918	Decreased
	Solyc01g073710.2	9.19403	-1.16469	Decreased		Solyc01g106820.3	8.17738	-1.43937	Decreased		Solyc01g096810.3	29.6668	-1.17186	Decreased		Solyc01g105680.4	11.177	-2.23577	Decreased		Solyc02g078090.1	13.4203	-2.37646	Decreased		Solyc03g098790.3	35.5455	-6.97785	Decreased
	Solyc01g073740.4	12.8023	-1.03147	Decreased		Solyc01g107390.4	8.57548	-1.67851	Decreased		Solyc01g096880.4	8.39657	-1.52186	Decreased		Solyc01g106060.3	45.2822	-1.37211	Decreased		Solyc02g078340.4	1.60925	-4.6411	Decreased		Solyc03g098795.1	6.95905	-3.4947	Decreased
	Solyc01g087020.2	6.02357	-2.08542	Decreased		Solyc01g107520.3	91.1575	-3.26062	Decreased		Solyc01g097040.4	6.8312	-1.02333	Decreased		Solyc01g106250.4	15.8465	-1.0065	Decreased		Solyc02g079010.4	1.73729	-1.10675	Decreased		Solyc03g019750.3	4.2866	-1.77131	Decreased
	Solyc01g087070.4	1.91736	-3.18502	Decreased		Solyc01g107820.2	23.316	-2.32027	Decreased		Solyc01g097060.3	16.9627	-10.6787	Decreased		Solyc01g106310.3	1.54735	-1.24625	Decreased		Solyc02g079170.3	16.9072	-1.95375	Decreased		Solyc03g111730.3	3.49809	-1.42393	Decreased
	Solyc01g087130.4	3.27458	-1.40547	Decreased		Solyc01g107920.2	1.40574	-1.10922	Decreased		Solyc01g097200.1	3.25115	-2.63098	Decreased		Solyc01g106720.1	1.42619	-2.24118	Decreased		Solyc02g079220.4	5.23941	-1.06177	Decreased		Solyc03g111815.1	1.99228	-4.43935	Decreased
	Solyc01g087150.3	13.8339	-1.82249	Decreased		Solyc01g108020.3	19.6794	-1.1809	Decreased		Solyc01g097510.4	6.85516	-1.08155	Decreased		Solyc01g106820.3	5.07209	-1.9885	Decreased		Solyc02g079370.3	3.75266	-1.18909	Decreased		Solyc03g114910.4	2.11973	-1.20021	Decreased
	Solyc01g087440.3	2.62625	-2.37747	Decreased		Solyc01g108030.4	11.9351	-1.06889	Decreased		Solyc01g097520.4	34.2952	-1.83981	Decreased		Solyc01g107050.3	2.50589	-1.58001	Decreased		Solyc02g079510.3	1.43153	-1.33208	Decreased		Solyc03g115380.3	8.55964	-1.48098	Decreased
	Solyc01g087450.3	2.64379	-2.44571	Decreased		Solyc01g108210.4	16.2654	-2.62437	Decreased		Solyc01g097820.4	9.16029	-1.01342	Decreased		Solyc01g107060.2	1.66366	-2.61988	Decreased		Solyc02g080310.2	12.7358	-1.09932	Decreased		Solyc03g116200.2	13.3847	-8.62075	Decreased
	Solyc01g087560.3	27.5873	-1.28715	Decreased		Solyc01g108800.4	1.36671	-4.0942	Decreased		Solyc01g098060.1	3.53809	-5.91357	Decreased		Solyc01g107070.4	20.3523	-2.13073	Decreased		Solyc02g083490.3	2.9178	-1.42522	Decreased		Solyc03g118310.4	2.7801	-1.09172	Decreased
	Solyc01g087590.3	2.96545	-1.31873	Decreased		Solyc01g108840.3	13.8476	-1.03268	Decreased		Solyc01g098110.4	130.899	-3.17233	Decreased		Solyc01g107080.3	4.91894	-3.10937	Decreased		Solyc02g083850.3	8.47204	-1.68406	Decreased		Solyc03g118770.4	2.14022	-1.02147	Decreased
	Solyc01g087740.1	4.19734	-2.60375	Decreased		Solyc01g109110.3	2.89712	-1.27837	Decreased		Solyc01g098120.2	3.91133	-6.07566	Decreased		Solyc01g107090.2	1.83431	-2.75634	Decreased		Solyc02g083880.3	28.0748	-1.74185	Decreased		Solyc03g119590.1	2.63486	-1.14616	Decreased
	Solyc01g087860.2	1.97001	-1.27737	Decreased		Solyc01g109120.3	4.47655	-1.78643	Decreased		Solyc01g098140.4	12.2401	-3.58991	Decreased		Solyc01g107100.3	1.47256	-1.89787	Decreased		Solyc02g084800.4	2.47058	-5.20628	Decreased		Solyc03g120360.1	8.60212	-1.39632	Decreased
	Solyc01g087890.3	23.8152	-1.22743	Decreased		Solyc01g109170.3	31.7584	-1.49284	Decreased		Solyc01g098910.3	11.2732	-1.4068	Decreased		Solyc01g107170.2	9.87404	-2.35552	Decreased		Solyc02g084880.3	1.40783	-1.50069	Decreased		Solyc03g121270.3	13.4057	-1.07873	Decreased
	Solyc01g087970.3	5.27234	-2.01609	Decreased		Solyc01g109460.3	32.028	-1.14505	Decreased		Solyc01g098950.3	2.16697	-2.03615	Decreased		Solyc01g107390.4	1.8481	-2.39655	Decreased		Solyc02g085730.3	33.4509	-1.02089	Decreased		Solyc03g121420.4	2.42878	-1.03685	Decreased
	Solyc01g088050.3	4.40542	-1.10044	Decreased		Solyc01g109720.3	12.9406	-2.28003	Decreased		Solyc01g099160.4	6.66592	-1.40871	Decreased		Solyc01g107820.2	1.80979	-2.51368	Decreased		Solyc02g086650.3	21.9464	-1.09475	Decreased		Solyc03g123390.4	7.80061	-1.02242	Decreased
	Solyc01g088360.4	2.01667	-3.253	Decreased		Solyc01g109980.4	20.826	-1.06497	Decreased		Solyc01g099580.3	10.4804	-1.06407	Decreased		Solyc01g107900.3	12.2787	-3.07324	Decreased		Solyc02g087120.4	4.75805	-1.44076	Decreased		Solyc04g005070.3	20.8108	-1.14595	Decreased
	Solyc01g150146.1	7.80574	-1.51892	Decreased		Solyc01g110000.3	38.7786	-1.80012	Decreased		Solyc01g099660.4	1.69306	-1.41926	Decreased		Solyc01g108210.4	7.65776	-2.6043	Decreased		Solyc02g087440.4	3.45328	-1.23356	Decreased		Solyc04g007825.2	2.86145	-5.8636	Decreased
	Solyc01g088590.5	2.64379	-1.19294	Decreased		Solyc01g110180.4	6.82444	-1.94986	Decreased		Solyc01g099820.3	1.88342	-1.28875	Decreased		Solyc01g109090.2	7.71121	-1.36886	Decreased		Solyc02g087770.3	21.6251	-1.33511	Decreased		Solyc04g009860.4	6.78876	-1.51939	Decreased
	Solyc01g089850.4	7.05709	-1.24768	Decreased		Solyc01g110580.2	3.64433	-2.05295	Decreased		Solyc01g099870.3	7.78816	-3.7411	Decreased		Solyc01g109120.3	14.8643	-3.38687	Decreased		Solyc02g087870.3	10.3244	-1.45494	Decreased		Solyc04g016000.3	2.82037	-3.35284	Decreased
	Solyc01g089920.3	1.94902	-5.12213	Decreased		Solyc01g110680.4	3.29293	-2.63352	Decreased		Solyc01g099880.4	1.98302	-2.23549	Decreased		Solyc01g109170.3	2.84729	-1.25262	Decreased		Solyc02g087970.1	2.37405	-1.56819	Decreased		Solyc04g016190.1	4.98421	-4.24395	Decreased
	Solyc01g090410.3	4.38816	-1.40988	Decreased		Solyc01g110920.4	7.0305	-1.29876	Decreased		Solyc01g099970.4	1.77462	-1.04432	Decreased		Solyc01g109200.4	3.71785	-1.07393	Decreased		Solyc02g087975.1	9.69716	-1.70145	Decreased		Solyc04g016200.1	5.40898	-1.19442	Decreased
	Solyc01g090530.3	2.13833	-3.00766	Decreased		Solyc01g150176.1	60.0819	-3.56464	Decreased		Solyc01g100210.3	1.48838	-3.59681	Decreased		Solyc01g109210.2	12.748	-1.29836	Decreased		Solyc02g089630.3	1.4327	-1.18486	Decreased		Solyc04g016220.4	16.7902	-1.81276	Decreased
	Solyc01g090710.3	3.67225	-2.73916	Decreased		Solyc01g111340.4	41.2442	-4.49195	Decreased		Solyc01g100980.4	2.62031	-4.35811	Decreased		Solyc01g109270.3	1.58792	-1.01142	Decreased		Solyc02g090340.2	156.958	-2.57401	Decreased		Solyc04g150129.1	2.85798	-5.86548	Decreased
	Solyc01g090740.3	4.70441	-2.67911	Decreased		Solyc01g111350.3	202.043	-3.22709	Decreased		Solyc01g101240.4	75.5445	-1.85094	Decreased		Solyc01g109420.3	3.19636	-2.13638	Decreased		Solyc02g090350.4	29.0974	-2.36514	Decreased		Solyc04g050620.3	5.4103	-2.71901	Decreased
	Solyc01g090910.3	8.57431	-1.22323	Decreased		Solyc01g111940.4	19.0698	-1.06107	Decreased		Solyc01g102400.3	10.3811	-1.28929	Decreased		Solyc01g109470.3	1.32217	-1.81202	Decreased		Solyc02g092050.3	9.11634	-1.14541	Decreased		Solyc04g053145.1	4.33159	-2.18795	Decreased
	Solyc01g091020.3	10.1894	-1.03667	Decreased		Solyc01g111950.4	53.9161	-2.82767	Decreased		Solyc01g103500.4	5.86772	-2.09441	Decreased		Solyc01g110180.4	1.94185	-2.8722	Decreased		Solyc02g092680.1	3.00119	-1.11085	Decreased		Solyc04g055255.1	7.44502	-2.32455	Decreased
	Solyc01g091170.3	18.3519	-5.37673	Decreased		Solyc01g111980.3	8.61086	-1.6273	Decreased		Solyc01g103590.4	19.3862	-1.04177	Decreased		Solyc01g110580.2	5.11384	-2.10054	Decreased		Solyc02g092820.4	20.2268	-2.69251	Decreased		Solyc04g056390.3	15.1622	-1.13613	Decreased
	Solyc01g091190.3	26.7866	-1.17745	Decreased		Solyc01g112070.4	18.7033	-2.05401	Decreased		Solyc01g104140.3	11.3017	-1.01592	Decreased		Solyc01g110590.4	2.15775	-1.77537	Decreased		Solyc02g093070.3	2.26844	-5.08828	Decreased		Solyc04g064610.3	4.06581	-1.18724	Decreased
	Solyc01g091290.4	2.61241	-2.59106	Decreased		Solyc02g055550.3	2.48414	-1.00345	Decreased		Solyc01g150164.1	23.2953	-2.81301	Decreased		Solyc01g150176.1	13.8864	-1.10914	Decreased		Solyc02g093280.2	4.5924	-1.38752	Decreased		Solyc04g071400.4	1.56095	-1.9616	Decreased
	Solyc01g091300.3	1.38869	-2.48418	Decreased		Solyc02g005003.1	2.42649	-2.31231	Decreased		Solyc01g104770.4	7.51209	-1.30765	Decreased		Solyc01g111380.3	12.7532	-1.43017	Decreased		Solyc02g093310.3	18.8417	-1.31646	Decreased		Solyc04g072020.3	1.35508	-1.00161	Decreased
	Solyc01g091320.3	2.97317	-1.37684	Decreased		Solyc02g005350.3	8.61158	-1.34521	Decreased		Solyc01g104780.3	1.32162	-1.34334	Decreased		Solyc01g111500.3	35.6229	-2.02595	Decreased		Solyc03g006250.2	18.085	-2.05573	Decreased		Solyc04g074740.4	4.30841	-2.04853	Decreased
	Solyc01g091360.4	32.2882	-3.80357	Decreased		Solyc02g014030.3	2.12938	-1.54442	Decreased		Solyc01g105120.4	2.21425	-1.03596	Decreased		Solyc01g111980.3	16.9182	-2.7842	Decreased		Solyc03g006910.3	29.6284	-3.28418	Decreased		Solyc04g074770.2	46.2855	-2.23106	Decreased
	Solyc01g091560.2	4.69831	-2.80132	Decreased		Solyc02g014190.4	8.51318	-1.3048	Decreased		Solyc01g105180.3	2.62385	-1.32344	Decreased		Solyc02g005350.3	4.37011	-1.25115	Decreased		Solyc03g007050.3	8.58991	-1.4801	Decreased		Solyc04g074860.4	58.9287	-2.341	Decreased
	Solyc01g091870.3	1.41677	-3.53967	Decreased		Solyc02g014460.4	5.06407	-1.05181	Decreased		Solyc01g105310.3	1.33406	-2.89943	Decreased		Solyc02g014840.3	1.30956	-1.05941	Decreased		Solyc03g007240.3	78.7477	-1.60352	Decreased		Solyc04g074950.3	6.25574	-2.24728	Decreased
	Solyc01g091930.3	4.73662	-1.27182	Decreased		Solyc02g031840.3	21.0017	-1.01299	Decreased		Solyc01g105360.3	30.1409	-2.18983	Decreased		Solyc02g021260.3	5.08091	-2.2533	Decreased		Solyc03g025200.3	28.9149	-1.49551	Decreased		Solyc04g076250.3	3.62118	-1.29381	Decreased
	Solyc01g093980.3	38.9897	-1.97789	Decreased		Solyc02g032490.3	3.1797	-1.41549	Decreased		Solyc01g105500.4	10.7356	-1.93886	Decreased		Solyc02g031990.1	2.08693	-5.29947	Decreased		Solyc03g025790.4	1.64982	-1.05894	Decreased		Solyc04g076300.4	6.67657	-1.0293	Decreased
	Solyc01g094870.3	17.1539	-2.61799	Decreased		Solyc02g033060.3	7.94568	-1.48481	Decreased		Solyc01g105650.4	5.15383	-6.38576	Decreased		Solyc02g032410.3	1.3724	-1.21044	Decreased		Solyc03g025840.3	7.17856	-1.00502	Decreased		Solyc04g077180.3	1.49721	-2.1253	Decreased
	Solyc01g094910.3	3.73283	-3.96774	Decreased		Solyc02g036350.3	19.7907	-1.13117	Decreased		Solyc01g105890.3	18.5819	-5.5105	Decreased		Solyc02g038740.4	3.16748	-1.10721	Decreased		Solyc03g031940.4	9.15089	-1.11479	Decreased		Solyc04g077580.3	4.49942	-1.84449	Decreased
	Solyc01g094970.4	2.69006	-1.65806	Decreased		Solyc02g036370.3	12.0752	-1.7173	Decreased		Solyc01g106060.3	30.9341	-1.26639	Decreased		Solyc02g038806.1	8.16686	-1.38253	Decreased		Solyc03g033860.1	1.39174	-1.52706	Decreased		Solyc04g077780.3	5.64417	-1.01344	Decreased
	Solyc01g095240.3	1.36564	-1.16004	Decreased		Solyc02g038806.1	17.7218	-2.65532	Decreased		Solyc01g150169.1	3.98417	-1.33885	Decreased		Solyc02g038810.1	4.09821	-5.88966	Decreased		Solyc03g044100.4	9.94605	-2.01325	Decreased		Solyc04g077830.2	2.45313	-1.00697	Decreased
	Solyc01g095515.1	3.90729	-1.88418	Decreased		Solyc02g061770.4	15.4884	-1.82086	Decreased		Solyc01g106500.4	19.6582	-1.8189	Decreased		Solyc02g062150.3	2.57841	-2.69442	Decreased		Solyc03g063140.4	2.8543	-3.02719	Decreased		Solyc04g078075.1	6.46899	-7.59095	Decreased
	Solyc01g095550.2	3.33117	-2.87544	Decreased		Solyc02g062230.1	1.63973	-2.36654	Decreased		Solyc01g106820.3	7.84348	-1.93034	Decreased		Solyc02g062160.1	17.6319	-3.29082	Decreased		Solyc03g064010.4	8.03591	-1.02587	Decreased		Solyc04g078800.3	4.15641	-6.47227	Decreased
	Solyc01g095630.3	2.08777	-1.21765	Decreased		Solyc02g062390.3	37.3898	-2.56208	Decreased		Solyc01g106980.2	5.98659	-1.80304	Decreased		Solyc02g062330.3	1.3236	-1.01211	Decreased		Solyc03g078505.1	7.17184	-7.39234	Decreased		Solyc04g078880.3	2.10185	-2.07834	Decreased
	Solyc01g095960.4	7.96233	-4.00769	Decreased		Solyc02g062580.3	1.62565	-1.0541	Decreased		Solyc01g107050.3	3.80232	-1.32793	Decreased		Solyc02g063020.3	1.40684	-1.41591	Decreased		Solyc03g078570.3	113.759	-3.8077	Decreased		Solyc04g079210.3	3.77443	-1.44274	Decreased
	Solyc01g096140.3	3.57408	-2.84922	Decreased		Solyc02g062610.3	3.0949	-1.00502	Decreased		Solyc01g107070.4	20.9749	-2.75902	Decreased		Solyc02g063440.3	3.4143	-2.58357	Decreased		Solyc03g078780.3	16.7214	-2.69952	Decreased		Solyc04g079230.4	1.72199	-1.45318	Decreased
	Solyc01g096230.4	8.36437	-1.39534	Decreased		Solyc02g063410.3	1.98766	-3.98402	Decreased		Solyc01g107080.3	2.18918	-4.71589	Decreased		Solyc02g063450.4	13.961	-1.05616	Decreased		Solyc03g080100.4	3.11745	-2.19253	Decreased		Solyc04g080010.4	14.1504	-2.03856	Decreased
	Solyc01g096260.4	3.97834	-1.00346	Decreased		Solyc02g064960.3	5.49948	-1.19296	Decreased		Solyc01g107090.2	1.64389	-4.71549	Decreased		Solyc02g064970.4	4.84589	-3.71232	Decreased		Solyc03g080190.3	4.7329	-1.20905	Decreased		Solyc04g080130.3	2.14414	-1.05263	Decreased
	Solyc01g096380.1	1.66852	-1.96306	Decreased		Solyc02g064970.4	2.11963	-4.11857	Decreased		Solyc01g107100.3	3.29972	-5.42765	Decreased		Solyc02g065040.1	1.95656	-1.91331	Decreased		Solyc03g082450.3	1.56041	-1.04432	Decreased		Solyc04g081650.3	2.54665	-5.62672	Decreased
	Solyc01g096410.4	3.08349	-1.19577	Decreased		Solyc02g065040.1	2.14196	-1.62571	Decreased		Solyc01g107390.4	5.2833	-2.77036	Decreased		Solyc02g065220.4	8.70696	-4.67413	Decreased		Solyc03g083960.3	2.08325	-1.67367	Decreased		Solyc04g081660.3	3.20377	-6.06885	Decreased
	Solyc01g096620.4	3.41727	-1.1812	Decreased		Solyc02g065060.3	3.78586	-1.11933	Decreased		Solyc01g107590.3	26.2064	-1.23879	Decreased		Solyc02g065600.3	3.2542	-2.3555	Decreased		Solyc03g093800.1	2.49837	-1.12609	Decreased		Solyc04g081675.1	1.51775	-5.09276	Decreased
	Solyc01g096630.3	5.11554	-1.27599	Decreased		Solyc02g065070.3	14.6973	-1.26021	Decreased		Solyc01g107900.3	9.02405	-4.51588	Decreased		Solyc02g067750.4	8.15519	-4.44422	Decreased		Solyc03g095770.3	5.28669	-1.13642	Decreased		Solyc04g081690.2	1.87454	-5.43406	Decreased
	Solyc01g096720.4	8.91171	-8.52953	Decreased		Solyc02g065220.4	5.80063	-1.3703	Decreased		Solyc01g107910.4	6.27639	-1.03809	Decreased		Solyc02g067760.4	30.0788	-2.12632	Decreased		Solyc03g096190.2	2.99409	-2.31307	Decreased		Solyc05g005280.4	1.89812	-1.83125	Decreased
	Solyc01g096730.2	68.5568	-3.06851	Decreased		Solyc02g066990.2	4.11173	-2.31322	Decreased		Solyc01g108020.3	83.9769	-2.37651	Decreased		Solyc02g068010.4	5.34541	-1.06989	Decreased		Solyc03g096460.4	7.24763	-1.72683	Decreased		Solyc05g005910.4	3.06115	-1.27918	Decreased
	Solyc01g096880.4	16.446	-1.59961	Decreased		Solyc02g067050.3	1.62744	-1.54106	Decreased		Solyc01g108030.4	13.656	-1.06164	Decreased		Solyc02g068040.3	3.59862	-1.12975	Decreased		Solyc03g097170.3	2.79327	-1.47418	Decreased		Solyc05g007940.3	1.38976	-1.26342	Decreased
	Solyc01g097050.4	1.63577	-2.90131	Decreased		Solyc02g067230.3	11.7101	-2.08174	Decreased		Solyc01g108170.3	2.1628	-2.03433	Decreased		Solyc02g068080.3	20.6605	-1.81556	Decreased		Solyc03g097230.1	1.49045	-1.28411	Decreased		Solyc05g009320.4	2.18598	-2.2345	Decreased
	Solyc01g097060.3	20.6608	-11.8023	Decreased		Solyc02g067270.3	1.64935	-1.131	Decreased		Solyc01g108310.4	2.27767	-4.74534	Decreased		Solyc02g150128.1	2.89281	-5.93164	Decreased		Solyc03g098300.1	39.8533	-1.66169	Decreased		Solyc05g009660.4	8.48842	-1.35793	Decreased
	Solyc01g097070.4	2.35327	-1.12535	Decreased		Solyc02g067800.4	8.59445	-1.09434	Decreased		Solyc01g108460.1	1.46938	-3.54881	Decreased		Solyc02g069100.4	22.1711	-1.35337	Decreased		Solyc03g098460.3	53.9105	-1.44815	Decreased		Solyc05g012172.1	1.33237	-2.4135	Decreased
	Solyc01g097230.4	2.96597	-1.17156	Decreased		Solyc02g068080.3	21.6833	-1.19134	Decreased		Solyc01g108610.3	2.13444	-1.54398	Decreased		Solyc02g069210.3	14.3593	-1.00132	Decreased		Solyc03g098700.1	9.04517	-3.36149	Decreased		Solyc05g026245.1	3.94318	-2.94248	Decreased
	Solyc01g097690.2	1.6376	-5.12403	Decreased		Solyc02g068330.2	1.99037	-3.60826	Decreased		Solyc01g109090.2	2.27335	-2.07262	Decreased		Solyc02g069250.4	8.6163	-3.91056	Decreased		Solyc03g098710.1	132.489	-1.73114	Decreased		Solyc05g050090.4	5.94185	-1.26711	Decreased
	Solyc01g097820.4	9.52202	-1.13301	Decreased		Solyc02g069100.4	18.4247	-1.12485	Decreased		Solyc01g109100.2	5.51178	-1.08109	Decreased		Solyc02g069330.2	8.14976	-3.71265	Decreased		Solyc03g098720.3	2.03177	-3.41229	Decreased		Solyc05g050130.4	1.85903	-1.7629	Decreased
	Solyc01g097920.3	42.9597	-1.71069	Decreased		Solyc02g069200.3	2.53267	-1.3977	Decreased		Solyc01g109120.3	20.0092	-3.50345	Decreased		Solyc02g069930.1	2.62155	-2.95216	Decreased		Solyc03g098780.2	20.208	-2.54399	Decreased		Solyc05g051440.1	2.07142	-1.87305	Decreased
	Solyc01g097930.3	1.85633	-2.11221	Decreased		Solyc02g069210.3	25.016	-1.03778	Decreased		Solyc01g109150.4	30.631	-1.50174	Decreased		Solyc02g070280.3	13.8022	-1.2627	Decreased		Solyc03g098790.3	232.727	-6.71258	Decreased		Solyc05g051450.2	1.8344	-4.21633	Decreased
	Solyc01g097960.3	1.82152	-2.95707	Decreased		Solyc02g070580.1	5.3668	-1.42668	Decreased		Solyc01g109170.3	9.31223	-1.63388	Decreased		Solyc02g071050.4	16.8351	-1.08281	Decreased		Solyc03g098795.1	24.0881	-3.0125	Decreased		Solyc05g053030.1	1.44058	-1.20207	Decreased
	Solyc01g098010.4	1.84582	-1.91427	Decreased		Solyc02g071060.3	1.76515	-2.32899	Decreased		Solyc01g109210.2	14.0196	-1.05891	Decreased		Solyc02g071350.3	8.51627	-1.27154	Decreased		Solyc03g019750.3	6.08265	-2.25172	Decreased		Solyc05g053400.3	27.3294	-1.74327	Decreased
	Solyc01g098110.4	78.6057	-1.76067	Decreased		Solyc02g071520.3	7.47596	-1.66083	Decreased		Solyc01g109710.3	8.95237	-1.96303	Decreased		Solyc02g071410.3	1.99653	-1.54158	Decreased		Solyc03g111680.3	7.02615	-1.04425	Decreased		Solyc05g053620.3	2.88554	-1.33548	Decreased
	Solyc01g098580.3	13.4765	-1.89977	Decreased		Solyc02g071860.4	22.6493	-1.47532	Decreased		Solyc01g110180.4	3.21378	-2.48087	Decreased		Solyc02g071440.3	1.58252	-2.35194	Decreased		Solyc03g111730.3	19.9203	-1.05928	Decreased		Solyc05g055343.2	10.7222	-2.82658	Decreased
	Solyc01g098910.3	21.0573	-2.28891	Decreased		Solyc02g071870.4	14.3281	-1.82242	Decreased		Solyc01g110370.4	12.466	-1.55322	Decreased		Solyc02g071870.4	12.9193	-1.16743	Decreased		Solyc03g115380.3	39.3106	-2.64402	Decreased		Solyc05g056400.3	5.43467	-1.18762	Decreased
	Solyc01g098940.3	5.43405	-2.22524	Decreased		Solyc02g072150.3	11.0772	-1.75513	Decreased		Solyc01g110580.2	4.4191	-2.40374	Decreased		Solyc02g072470.4	1.52497	-2.70272	Decreased		Solyc03g116200.2	6.72448	-5.57972	Decreased		Solyc06g005450.1	1.91517	-1.5588	Decreased
	Solyc01g098950.3	6.28167	-2.72264	Decreased		Solyc02g072210.1	2.72831	-2.09599	Decreased		Solyc01g110590.4	3.33862	-1.98637	Decreased		Solyc02g072540.3	11.4643	-2.4195	Decreased		Solyc03g116590.3	60.6048	-1.11832	Decreased		Solyc06g006000.3	1.9732	-3.34912	Decreased
	Solyc01g099160.4	67.144	-3.05265	Decreased		Solyc02g076930.2	7.54442	-2.40983	Decreased		Solyc01g111230.3	1.47993	-2.10749	Decreased		Solyc02g076930.2	1.47734	-1.82136	Decreased		Solyc03g116660.3	1.95626	-1.12968	Decreased		Solyc06g008300.4	2.10534	-3.01302	Decreased
	Solyc01g099820.3	2.21515	-2.39289	Decreased		Solyc02g077540.4	8.55614	-4.37838	Decreased		Solyc01g111340.4	9.84566	-2.18646	Decreased		Solyc02g077040.4	2.26486	-5.00535	Decreased		Solyc03g117500.1	1.78561	-1.10657	Decreased		Solyc06g031712.1	2.12487	-5.52465	Decreased
	Solyc01g099860.3	5.12976	-1.08939	Decreased		Solyc02g077780.3	9.30517	-1.0365	Decreased		Solyc01g111380.3	41.6166	-2.80387	Decreased		Solyc02g077430.4	3.09945	-3.27579	Decreased		Solyc03g117600.3	41.1329	-1.22142	Decreased		Solyc06g035940.3	2.25358	-8.78716	Decreased
	Solyc01g099870.3	3.21228	-2.7821	Decreased		Solyc02g078050.4	2.3585	-8.02917	Decreased		Solyc01g111500.3	18.259	-2.09092	Decreased		Solyc02g077880.3	27.7879	-1.95835	Decreased		Solyc03g117860.3	3.23194	-1.79518	Decreased		Solyc06g036110.1	1.49331	-1.0647	Decreased
	Solyc01g099880.4	17.2142	-3.88863	Decreased		Solyc02g078100.3	1.62086	-5.60717	Decreased		Solyc01g111540.4	2.52258	-4.29551	Decreased		Solyc02g078020.3	3.97574	-1.26597	Decreased		Solyc03g118540.4	17.449	-1.7794	Decreased		Solyc06g048600.3	1.67582	-1.89426	Decreased
	Solyc01g099970.4	4.03346	-2.48785	Decreased		Solyc02g078210.3	15.7952	-1.48875	Decreased		Solyc01g111730.3	18.1536	-1.01284	Decreased		Solyc02g078100.3	3.8735	-1.38753	Decreased		Solyc03g119210.1	7.24087	-1.29438	Decreased		Solyc06g051320.3	9.46773	-1.40813	Decreased
	Solyc01g100120.4	1.39726	-2.40306	Decreased		Solyc02g078250.4	1.98245	-5.14335	Decreased		Solyc01g111880.4	8.33154	-1.58029	Decreased		Solyc02g078320.3	2.85153	-1.37775	Decreased		Solyc03g119550.3	2.69307	-1.00561	Decreased		Solyc06g053610.3	3.84533	-1.57816	Decreased
	Solyc01g100210.3	12.141	-1.95122	Decreased		Solyc02g078400.3	53.2202	-1.81655	Decreased		Solyc01g111980.3	21.9605	-3.15057	Decreased		Solyc02g078480.3	10.7573	-1.35572	Decreased		Solyc03g119590.1	20.152	-2.92913	Decreased		Solyc06g060710.4	1.64998	-1.01469	Decreased
	Solyc01g100440.3	2.79131	-4.0902	Decreased		Solyc02g078410.1	7.43094	-1.00019	Decreased		Solyc02g005003.1	2.19948	-1.99813	Decreased		Solyc02g078690.2	4.99954	-1.36884	Decreased		Solyc03g120360.1	23.5059	-1.96958	Decreased		Solyc06g062370.4	17.8225	-7.17714	Decreased
	Solyc01g100460.3	2.70165	-1.66466	Decreased		Solyc02g078530.3	1.63818	-1.08504	Decreased		Solyc02g021260.3	2.58495	-1.22357	Decreased		Solyc02g078810.4	3.86944	-1.01595	Decreased		Solyc03g120860.2	2.93538	-5.1314	Decreased		Solyc06g062380.3	3.95151	-2.60744	Decreased
	Solyc01g100850.3	11.6714	-1.23619	Decreased		Solyc02g078650.4	1.42541	-2.06732	Decreased		Solyc02g032800.1	12.7115	-1.82285	Decreased		Solyc02g078820.3	13.3042	-1.33072	Decreased		Solyc03g121270.3	34.7047	-1.43048	Decreased		Solyc06g062390.3	4.09967	-6.43235	Decreased
	Solyc01g102260.3	1.71096	-2.38823	Decreased		Solyc02g078690.2	22.6339	-4.25915	Decreased		Solyc02g032840.1	1.57436	-1.03347	Decreased		Solyc02g078850.1	10.899	-1.36354	Decreased		Solyc03g123390.4	25.9737	-1.22537	Decreased		Solyc06g064520.4	2.86405	-1.14914	Decreased
	Solyc01g102400.3	8.86566	-1.31607	Decreased		Solyc02g078870.1	2.03021	-1.86606	Decreased		Solyc02g032860.3	21.4068	-1.3659	Decreased		Solyc02g078870.1	2.99778	-1.30178	Decreased		Solyc04g005070.3	79.8768	-1.19626	Decreased		Solyc06g066160.3	1.74101	-2.00055	Decreased
	Solyc01g102580.3	48.8033	-1.36985	Decreased		Solyc02g078910.3	1.89671	-1.38307	Decreased		Solyc02g036370.3	6.78023	-1.75178	Decreased		Solyc02g079170.3	4.98104	-1.30776	Decreased		Solyc04g006980.1	1.30951	-4.39435	Decreased		Solyc06g066240.4	2.4477	-1.64526	Decreased
	Solyc01g103120.3	9.49514	-2.12319	Decreased		Solyc02g079010.4	2.59205	-1.91887	Decreased		Solyc02g037555.1	1.79028	-1.65357	Decreased		Solyc02g079350.3	7.04784	-1.02906	Decreased		Solyc04g007140.1	2.38473	-2.28112	Decreased		Solyc06g084820.2	5.71952	-3.98518	Decreased
	Solyc01g103130.2	8.61914	-2.40628	Decreased		Solyc02g079350.3	2.80285	-1.81865	Decreased		Solyc02g061770.4	15.5999	-2.42489	Decreased		Solyc02g079510.3	1.53982	-3.71703	Decreased		Solyc04g009820.3	16.0399	-1.17706	Decreased		Solyc06g068680.3	2.58001	-1.20775	Decreased
	Solyc01g103220.3	25.5881	-1.09492	Decreased		Solyc02g079710.4	2.6305	-5.06458	Decreased		Solyc02g062690.3	31.6232	-2.26824	Decreased		Solyc02g079780.1	2.85418	-1.81454	Decreased		Solyc04g009860.4	5.63643	-1.16938	Decreased		Solyc06g069400.4	2.81282	-2.63735	Decreased
	Solyc01g103390.3	3.76566	-1.40871	Decreased		Solyc02g079780.1	22.1146	-1.93432	Decreased		Solyc02g062860.3	1.55828	-3.19848	Decreased		Solyc02g079870.4	6.54906	-2.19519	Decreased		Solyc04g009900.4	2.95649	-1.10094	Decreased		Solyc06g069710.3	1.43668	-1.65509	Decreased
	Solyc01g103590.4	57.1267	-1.55054	Decreased		Solyc02g079960.3	9.65826	-1.20704	Decreased		Solyc02g063410.3	1.85091	-1.45338	Decreased		Solyc02g079960.3	5.8594	-1.00003	Decreased		Solyc04g009980.4	2.12154	-1.04944	Decreased		Solyc06g069790.4	4.36308	-1.36852	Decreased
	Solyc01g103630.4	1.33431	-2.38827	Decreased		Solyc02g080145.1	5.13829	-6.7457	Decreased		Solyc02g063440.3	1.68778	-1.47645	Decreased		Solyc02g080070.3	3.39933	-1.02136	Decreased		Solyc04g010200.1	1.36436	-1.10039	Decreased		Solyc06g072550.3	1.44442	-2.81876	Decreased
	Solyc01g103660.4	4.18676	-1.36863	Decreased		Solyc02g080200.4	15.9697	-3.37822	Decreased		Solyc02g063520.3	3.18689	-1.33158	Decreased		Solyc02g080080.3	3.51127	-5.70211	Decreased		Solyc04g014290.1	1.40651	-4.01334	Decreased		Solyc06g072840.3	35.3	-3.42535	Decreased
	Solyc01g103700.3	2.38529	-1.06793	Decreased		Solyc02g080590.3	11.1292	-1.0412	Decreased		Solyc02g064830.4	19.5223	-5.34042	Decreased		Solyc02g080110.3	3.38482	-1.09871	Decreased		Solyc04g014320.1	2.29489	-3.55578	Decreased		Solyc06g150133.1	5.18199	-7.10551	Decreased
	Solyc01g103790.3	5.60952	-2.51181	Decreased		Solyc02g080660.3	12.4077	-1.06514	Decreased		Solyc02g064945.1	1.46108	-3.52248	Decreased		Solyc02g080145.1	2.70949	-4.50039	Decreased		Solyc04g014330.1	2.70769	-5.4481	Decreased		Solyc06g073587.1	4.22885	-7.82979	Decreased
	Solyc01g103900.2	1.65196	-3.26172	Decreased		Solyc02g080780.3	8.31344	-1.24797	Decreased		Solyc02g064970.4	5.88298	-5.87057	Decreased		Solyc02g080410.3	2.3421	-2.11637	Decreased		Solyc04g014360.3	1.35231	-1.18385	Decreased		Solyc06g073750.4	2.1788	-1.93338	Decreased
	Solyc01g104180.2	7.58293	-10.776	Decreased		Solyc02g081080.3	18.1714	-1.30403	Decreased		Solyc02g064980.1	3.37326	-2.09982	Decreased		Solyc02g081040.4	1.61821	-1.78446	Decreased		Solyc04g014730.4	15.3738	-1.03824	Decreased		Solyc06g074420.1	1.45725	-1.59654	Decreased
	Solyc01g104300.3	21.1241	-1.28959	Decreased		Solyc02g081120.4	13.9736	-2.1309	Decreased		Solyc02g065220.4	3.18223	-4.78237	Decreased		Solyc02g081170.4	47.5541	-1.93832	Decreased		Solyc04g014790.1	3.41632	-2.22895	Decreased		Solyc06g083030.3	11.823	-1.23429	Decreased
	Solyc01g104750.4	1.7139	-2.72598	Decreased		Solyc02g081180.2	12.0446	-3.89132	Decreased		Solyc02g065640.3	2.41438	-4.86964	Decreased		Solyc02g081180.2	6.76017	-3.43871	Decreased		Solyc04g015960.3	1.84821	-1.24031	Decreased		Solyc06g083140.4	2.46163	-1.15606	Decreased
	Solyc01g104780.3	37.7257	-4.29704	Decreased		Solyc02g081330.4	42.4445	-1.49647	Decreased		Solyc02g065750.3	2.54387	-1.15225	Decreased		Solyc02g081190.4	18.335	-1.11988	Decreased		Solyc04g016000.3	4.31495	-5.18046	Decreased		Solyc06g083480.4	1.76304	-1.06006	Decreased
	Solyc01g105180.3	1.47692	-1.17294	Decreased		Solyc02g081340.3	16.7412	-3.07707	Decreased		Solyc02g066990.2	2.69155	-3.67201	Decreased		Solyc02g081570.4	2.61604	-1.06003	Decreased		Solyc04g016190.1	5.76629	-3.30721	Decreased		Solyc07g005750.3	1.95261	-2.04281	Decreased
	Solyc01g105360.3	5.05347	-2.45313	Decreased		Solyc02g081345.1	1.71833	-1.34623	Decreased		Solyc02g067230.3	2.28056	-1.13894	Decreased		Solyc02g081690.1	1.72844	-1.17805	Decreased		Solyc04g016220.4	19.4077	-1.31854	Decreased		Solyc07g006380.3	21.9122	-1.47433	Decreased
	Solyc01g105387.1	5.58978	-1.33645	Decreased		Solyc02g081600.4	7.05548	-1.03204	Decreased		Solyc02g067440.3	14.0407	-1.2562	Decreased		Solyc02g081970.4	9.24063	-1.36347	Decreased		Solyc04g040130.1	1.94086	-4.9716	Decreased		Solyc07g008010.4	1.46635	-1.18583	Decreased
	Solyc01g105430.4	1.36686	-1.04901	Decreased		Solyc02g082450.3	36.0455	-1.59027	Decreased		Solyc02g067450.4	5.04025	-2.77009	Decreased		Solyc02g082070.4	7.69665	-1.91379	Decreased		Solyc04g039960.4	1.96182	-4.88554	Decreased		Solyc07g008545.1	19.0346	-5.16245	Decreased
	Solyc01g105500.4	8.69416	-2.15758	Decreased		Solyc02g082510.1	6.34874	-1.02177	Decreased		Solyc02g067750.4	28.8657	-10.1515	Decreased		Solyc02g082430.4	10.5073	-1.01754	Decreased		Solyc04g024840.3	1.91919	-3.02914	Decreased		Solyc07g008560.3	36.262	-3.01054	Decreased
	Solyc01g105620.4	3.74411	-3.493	Decreased		Solyc02g082850.3	26.5246	-1.69019	Decreased		Solyc02g067760.4	51.0457	-6.23242	Decreased		Solyc02g082450.3	5.06131	-1.27049	Decreased		Solyc04g150129.1	1.59679	-4.67636	Decreased		Solyc07g008570.3	30.4507	-3.5695	Decreased
	Solyc01g105630.4	3.612	-4.98281	Decreased		Solyc02g082900.3	4.74299	-1.03923	Decreased		Solyc02g068010.4	12.1728	-1.35149	Decreased		Solyc02g082850.3	12.8525	-1.8988	Decreased		Solyc04g050620.3	6.27662	-2.15291	Decreased		Solyc07g008710.3	3.85494	-1.89662	Decreased
	Solyc01g105650.4	2.2579	-5.34397	Decreased		Solyc02g082930.3	2.34636	-1.48944	Decreased		Solyc02g068080.3	9.78288	-1.61767	Decreased		Solyc02g082920.4	6.75778	-3.52321	Decreased		Solyc04g055255.1	13.1299	-2.56194	Decreased		Solyc07g017570.2	3.78155	-2.01135	Decreased
	Solyc01g105680.4	5.69384	-2.25137	Decreased		Solyc02g083280.4	27.8673	-1.13276	Decreased		Solyc02g068140.3	8.16333	-1.37964	Decreased		Solyc02g082930.3	7.40891	-1.20744	Decreased		Solyc04g064610.3	16.6692	-1.59455	Decreased		Solyc07g020870.3	6.52529	-7.2627	Decreased
	Solyc01g105810.4	1.44334	-2.85017	Decreased		Solyc02g083380.3	38.5308	-1.78803	Decreased		Solyc02g068240.4	16.0714	-1.59038	Decreased		Solyc02g083280.4	5.24845	-1.23153	Decreased		Solyc04g150161.1	5.76333	-1.2114	Decreased		Solyc07g041920.4	1.32385	-4.8003	Decreased
	Solyc01g105890.3	5.25145	-6.66436	Decreased		Solyc02g083460.3	16.374	-1.0366	Decreased		Solyc02g068400.3	26.884	-2.40176	Decreased		Solyc02g083835.1	12.0094	-1.29049	Decreased		Solyc04g071500.4	2.13174	-1.0051	Decreased		Solyc07g042170.3	11.1572	-1.29891	Decreased
[truncated: 1,888 more rows]
